# Supplementary material for: Multicenter Analytical Performance Evaluation of the BD Phoenix NMIC-461 Panel for Carbapenemase Classification and Antimicrobial Susceptibility Testing of Enterobacterales, Pseudomonas aeruginosa, and Acinetobacter spp
Source: Antibiotics (Basel). 2026 Mar 12;15(3):286. doi: 10.3390/antibiotics15030286 (PMC13023592; doi:10.3390/antibiotics15030286)
Supplement: Supplementary file 1 [file antibiotics-15-00286-s001.zip]

Archive with 9 entries (9 files):
- Supplementary Figure S1 Evaluation of AST and CPO.pdf
- Supplementary Figure S2 Enterobacterales MIC.pdf
- Supplementary Figure S3 Pseudomonas aeruginosa MIC.pdf
- Supplementary Figure S4 Acinetobacter spp. MIC.pdf
- Supplementary Figure S5 other non-enterobacterales MIC.pdf
- Supplementary Table S1.pdf
- Supplementary Table S2.xlsx
- Supplementary Table S3.xlsx
- Supplementary Text S1.pdf
