# Supplementary material for: Multicenter Analytical Performance Evaluation of the BD Phoenix NMIC-461 Panel for Carbapenemase Classification and Antimicrobial Susceptibility Testing of Enterobacterales, Pseudomonas aeruginosa, and Acinetobacter spp
Source: Antibiotics (Basel). 2026 Mar 12;15(3):286. doi: 10.3390/antibiotics15030286 (PMC13023592; doi:10.3390/antibiotics15030286)
Supplement: Supplementary file 1 [file antibiotics-15-00286-s001.zip › Supplementary Table S2.xlsx]

## Sheet: Sheet1
Supplementary Talbe S2. The MIC of positive unclassified strains for ceftazidime-avibactam, colistin, meropenem, fosfomycin, tigecycline, imipenem, ceftazidime, cefepime, cefoxitin, and aztreonam.
No.	Organism	Sanger sequence classified	CPO classified	Ceftazidime-Avibactam(mg/L)	Colistin(mg/L)	Meropenem(mg/L)	Fosfomycin w/G6P(mg/L)	Tigecycline(mg/L)	Imipenem(mg/L)	ESBL	Ceftazidime(mg/L)	Cefepime(mg/L)	Cefoxitin(mg/L)	Aztreonam(mg/L)
01-035	Klebsiella pneumoniae	A	positive unclassified	8/4,4/4	<=1,	>32,>32	>128,>128	4,4	>8,	N	>16,	>16,>16	>16,>16	>16,>32
01-038	Klebsiella pneumoniae	A	positive unclassified	8/4,2/4	<=1,	>32,>32	>128,>128	4,4	>8,	N	>16,	>16,>16	>16,>16	>16,>32
01-039	Klebsiella pneumoniae	A	positive unclassified	2/4,2/4	<=1,	>32,>32	128,128	<=1,<=1	>8,	N	>16,	>16,>16	>16,>16	>16,>32
01-040	Klebsiella pneumoniae	A	positive unclassified	2/4,2/4	<=1,	>32,>32	32,32	<=1,<=1	>8,	N	>16,	>16,>16	>16,>16	>16,>32
01-043	Acinetobacter baumannii	D	positive unclassified	>8/4,>8/4	<=1,	>32,>32	128,128	4,4	>8,		>16,	>16,>16	>16,>16	>16,>32
01-045	Klebsiella pneumoniae	A	positive unclassified	8/4,4/4	<=1,	>32,>32	>128,>128	2,2	<=0.25,	N	>16,	>16,>16	>16,>16	>16,>32
01-047	Klebsiella pneumoniae	A	positive unclassified	8/4,2/4	<=1,	>32,>32	32,32	4,4	>8,	N	>16,	>16,>16	>16,>16	>16,>32
01-049	Klebsiella pneumoniae	A	positive unclassified	4/4,0.5/4	<=1,	>32,>32	32,32	4,4	>8,	N	>16,	>16,>16	>16,>16	>16,>32
01-051	Acinetobacter baumannii	D	positive unclassified	>8/4,>8/4	<=1,	>32,>32	128,128	4,4	>8,		>16,	>16,>16	>16,>16	>16,>32
01-058	Acinetobacter baumannii	D	positive unclassified	>8/4,>8/4	<=1,	>32,>32	>128,>128	4,4	>8,		>16,	>16,>16	>16,>16	>16,>32
01-059	Acinetobacter baumannii	D	positive unclassified	>8/4,>8/4	<=1,	>32,>32	>128,>128	4,4	>8,		>16,	>16,>16	>16,>16	>16,>32
01-062	Acinetobacter baumannii	D	positive unclassified	>8/4,>8/4	<=1,	>32,>32	>128,>128	4,4	>8,		>16,	>16,>16	>16,>16	>16,>32
01-064	Acinetobacter baumannii	D	positive unclassified	>8/4,>8/4	<=1,	>32,>32	>128,>128	4,4	>8,		>16,	>16,>16	>16,>16	>16,>32
01-066	Acinetobacter baumannii	D	positive unclassified	>8/4,>8/4	<=1,	>32,>32	>128,>128	4,4	>8,		>16,	>16,>16	>16,>16	>16,>32
01-131	Klebsiella pneumoniae	A	positive unclassified	4/4,2/4	<=1,<=1	>32,>32	32,32	2,2	>8,>8	N	>16,>16	>16,>16	>16,>16	>16,>32
01-202	Klebsiella pneumoniae	A	positive unclassified	8/4,4/4	<=1,<=1	>32,>32	32,32	2,<=1	>8,>8	N	>16,>16	>16,>16	>16,>16	>16,>32
01-204	Klebsiella pneumoniae	A	positive unclassified	2/4,1/4	<=1,<=1	>32,>32	32,32	2,2	>8,>8	N	>16,>16	>16,>16	>16,>16	>16,>32
01-205	Klebsiella pneumoniae	A	positive unclassified	8/4,8/4	<=1,<=1	>32,>32	>128,>128	4,2	>8,>8	N	>16,>16	>16,>16	>16,>16	>16,>32
01-206	Klebsiella pneumoniae	A	positive unclassified	4/4,1/4	<=1,<=1	>32,>32	64,64	4,4	>8,>8	N	>16,>16	>16,>16	>16,>16	>16,>32
01-211	Klebsiella pneumoniae	A	positive unclassified	4/4,4/4	>4,>4	>32,>32	>128,	>4,	<=0.25,>8	N	>16,>16	>16,	>16,	>16,
01-225	Klebsiella pneumoniae	A	positive unclassified	2/4,1/4	<=1,<=1	>32,>32	64,64	4,4	>8,>8	N	>16,>16	>16,>16	>16,>16	>16,>32
02-006	Klebsiella pneumoniae	A	positive unclassified	4/4,2/4	<=1,	>32,>32	>128,>128	2,2	>8,	N	>16	>16	>16	>16
02-007	Klebsiella pneumoniae	A	positive unclassified	8/4,8/4	<=1,	>32,>32	>128,>128	2,2	>8,	N	>16	>16	>16	>16
02-008	Klebsiella pneumoniae	A	positive unclassified	4/4,2/4	<=1,	>32,>32	>128,>128	2,2	>8,	N	>16	>16	>16	>16
02-016	Klebsiella pneumoniae	A	positive unclassified	4/4,2/4	>4,>4	>32,>32	>128,>128	2,2	>8,>8	N	>16	>16	>16	>16
02-018	Klebsiella pneumoniae	A	positive unclassified	2/4,2/4	<=1,<=1	>32,>32	>128,>128	2,2	>8,>8	N	>16	>16	>16	>16
02-019	Klebsiella pneumoniae	A	positive unclassified	4/4,2/4	>4,>4	>32,>32	>128,>128	2,2	>8,>8	N	>16	>16	>16	>16
02-031	Klebsiella pneumoniae	A	positive unclassified	4/4,2/4	>4,>4	>32,>32	>128,>128	2,2	>8,>8	N	>16	>16	>16	>16
02-043	Klebsiella pneumoniae	A	positive unclassified	4/4,4/4	<=1,	>32,>32	>128,>128	>4,8	>8,	N	>16	>16	>16	>16
02-044	Klebsiella pneumoniae	A	positive unclassified	1/4,2/4	>4,	>32,>32	>128,>128	4,4	>8,	N	>16	>16	>16	>16
02-045	Klebsiella pneumoniae	B	positive unclassified	>8/4,>8/4	>4,	>32,>32	64,128	2,2	>8,	N	>16	>16	>16	>16
02-047	Klebsiella pneumoniae	A	positive unclassified	1/4,1/4	<=1,	>32,>32	64,32	4,4	>8,	N	>16	>16	>16	>16
02-058	Klebsiella pneumoniae	A	positive unclassified	>8/4,>8/4	<=1,>4	8,8	>128,>128	2,2	2,0.5	N	>16	>16	>16	>16
02-059	Klebsiella pneumoniae	A	positive unclassified	4/4,2/4	<=1,<=1	>32,>32	>128,>128	2,2	>8,>8	N	>16	>16	>16	>16
02-060	Klebsiella pneumoniae	A	positive unclassified	4/4,2/4	>4,>4	>32,>32	>128,>128	<=1,<=1	>8,>8	N	>16	>16	>16	>16
02-065	Klebsiella pneumoniae	A	positive unclassified	4/4,4/4	<=1,<=1	>32,>32	>128,>128	2,2	>8,>8	N	>16	>16	>16	>16
02-066	Klebsiella pneumoniae	A	positive unclassified	2/4,2/4	>4,>4	>32,>32	>128,>128	2,2	>8,>8	N	>16	>16	>16	>16
02-070	Klebsiella pneumoniae	A	positive unclassified	4/4,2/4	>4,>4	>32,>32	>128,>128	2,2	>8,>8	N	>16	>16	>16	>16
02-071	Klebsiella pneumoniae	A	positive unclassified	2/4,2/4	>4,>4	>32,>32	>128,>128	4,2	>8,>8	N	>16	>16	>16	>16
02-073	Klebsiella pneumoniae	A	positive unclassified	2/4,1/4	>4,>4	>32,>32	128,64	2,2	>8,>8	N	>16	>16	>16	>16
02-091	Pseudomonas aeruginosa	negative	positive unclassified	>8/4,>8/4	<=1,<=1	>32,>32	>64,	>4,	>8,>8		>16	>16	>16	>16
02-095	Klebsiella pneumoniae	A	positive unclassified	4/4,2/4	>4,>4	>32,>32	>128,>128	2,2	>8,>8	N	>16	>16	>16	>16
02-096	Klebsiella pneumoniae	A	positive unclassified	4/4,4/4	>4,>4	>32,>32	64,32	2,<=1	>8,>8	N	>16	>16	>16	>16
02-102	Klebsiella pneumoniae	negative	positive unclassified	>8/4,>8/4	<=1,<=1	>32,>32	>128,>128	4,<=1	>8,>8	N	>16	>16	>16	>16
02-104	Klebsiella pneumoniae	A	positive unclassified	4/4,>8/4	>4,>4	>32,>32	>128,>128	4,2	>8,>8	N	>16	>16	>16	>16
02-105	Klebsiella pneumoniae	A	positive unclassified	8/4,8/4	<=1,4	>32,>32	>128,>128	4,2	>8,>8	N	>16	>16	>16	>16
02-106	Klebsiella pneumoniae	A	positive unclassified	4/4,2/4	<=1,<=1	>32,>32	>128,>128	2,2	>8,>8	N	>16	>16	>16	>16
02-108	Klebsiella pneumoniae	A	positive unclassified	8/4,4/4	<=1,<=1	>32,>32	>128,>128	2,2	>8,>8	N	>16	>16	>16	>16
02-110	Klebsiella pneumoniae	A	positive unclassified	8/4,8/4	<=1,<=1	>32,>32	>128,>128	2,2	>8,>8	N	>16	>16	>16	>16
02-118	Acinetobacter baumannii	D	positive unclassified	>8/4,8/4	<=1,2	>32,>32	128,128	4,4	>8,>8		>16	>16	>16	>16
03-002	Klebsiella pneumoniae	A	positive unclassified	8/4,8/4	<=1,<=1	>32,>32	64,64	4,2	>8,>8	N	>16	>16	>16	>16
03-003	Klebsiella pneumoniae	A	positive unclassified	2/4,2/4	<=1,<=1	>32,>32	64,64	<=1,<=1	>8,>8	N	>16	>16	>16	>16
03-004	Klebsiella pneumoniae	A	positive unclassified	4/4,4/4	<=1,<=1	>32,>32	32,32	<=1,<=1	>8,>8	N	>16	>16	>16	>16
03-005	Klebsiella pneumoniae	A	positive unclassified	4/4,2/4	<=1,2	>32,>32	>128,>128	4,4	>8,>8	N	>16	>16	>16	>16
03-006	Klebsiella pneumoniae	A	positive unclassified	4/4,2/4	<=1,<=1	>32,>32	>128,>128	<=1,<=1	>8,>8	N	>16	>16	>16	>16
03-007	Klebsiella pneumoniae	A	positive unclassified	4/4,2/4	<=1,<=1	>32,>32	>128,>128	<=1,<=1	>8,>8	N	>16	>16	>16	>16
03-008	Klebsiella pneumoniae	A	positive unclassified	4/4,2/4	<=1,<=1	>32,>32	>128,>128	<=1,<=1	>8,>8	N	>16	>16	>16	>16
03-009	Klebsiella pneumoniae	A	positive unclassified	4/4,2/4	<=1,<=1	>32,>32	>128,>128	2,2	>8,>8	N	>16	>16	>16	>16
03-010	Klebsiella pneumoniae	A	positive unclassified	8/4,4/4	<=1,<=1	>32,>32	>128,>128	2,2	>8,>8	N	>16	>16	>16	>16
03-011	Klebsiella pneumoniae	A	positive unclassified	4/4,2/4	<=1,<=1	>32,>32	>128,>128	2,2	>8,>8	N	>16	>16	>16	>16
03-012	Klebsiella pneumoniae	A	positive unclassified	2/4,2/4	<=1,<=1	>32,>32	>128,>128	<=1,<=1	>8,>8	N	>16	>16	>16	>16
03-013	Klebsiella pneumoniae	A	positive unclassified	4/4,2/4	<=1,<=1	>32,>32	>128,>128	<=1,<=1	>8,>8	N	>16	>16	>16	>16
03-014	Klebsiella pneumoniae	A	positive unclassified	2/4,2/4	>4,>4	>32,>32	>128,>128	2,2	>8,>8	N	>16	>16	>16	>16
03-015	Klebsiella pneumoniae	A	positive unclassified	4/4,2/4	<=1,<=1	>32,>32	>128,>128	2,2	>8,>8	N	>16	>16	>16	>16
03-016	Klebsiella pneumoniae	A	positive unclassified	8/4,4/4	<=1,<=1	>32,>32	>128,>128	<=1,<=1	>8,>8	N	>16	>16	>16	>16
03-021	Klebsiella pneumoniae	A	positive unclassified	2/4,1/4	<=1,<=1	>32,>32	>128,>128	2,2	>8,>8	N	>16	>16	>16	>16
03-025	Klebsiella pneumoniae	A	positive unclassified	4/4,4/4	<=1,>4	>32,>32	64,64	2,2	>8,>8	N	>16	>16	>16	>16
03-026	Klebsiella pneumoniae	A	positive unclassified	4/4,2/4	<=1,<=1	>32,>32	>128,>128	<=1,<=1	>8,>8	N	>16	>16	>16	>16
03-027	Klebsiella pneumoniae	A	positive unclassified	4/4,4/4	<=1,<=1	>32,>32	>128,>128	2,2	>8,>8	N	>16	>16	>16	>16
03-036	Acinetobacter baumannii	D	positive unclassified	>8/4,>8/4	<=1,<=1	>32,>32	>128,>128	4,4	>8,>8		>16	>16	>16	>16
03-047	Acinetobacter baumannii	D	positive unclassified	>8/4,>8/4	<=1,<=1	>32,>32	>128,>128	4,2	>8,>8		>16	>16	>16	>16
03-064	Enterobacter cloacae complex	B	positive unclassified	>8/4,>8/4	<=1,	>32,>32	>128,>128	<=1,2	>8,>8	N	>16	>16	>16	>16
03-072	Citrobacter braakii	B	positive unclassified	>8/4,>8/4	<=1,<=1	>32,>32	<=16,<=16	<=1,<=1	>8,>8	N	>16	>16	>16	>16
03-084	Acinetobacter baumannii	D	positive unclassified	>8/4,>8/4	<=1,<=1	>32,>32	>128,>128	4,4	>8,>8		>16	>16	>16	>16
03-086	Acinetobacter baumannii	D	positive unclassified	>8/4,>8/4	<=1,<=1	>32,>32	>128,>128	4,4	>8,>8		>16	>16	>16	>16
03-106	Acinetobacter baumannii	D	positive unclassified	>8/4,>8/4	<=1,<=1	>32,>32	>128,>128	4,4	>8,>8		>16	>16	>16	>16
03-114	Acinetobacter baumannii	D	positive unclassified	>8/4,>8/4	<=1,<=1	>32,>32	>128,>128	4,4	>8,>8		>16	>16	>16	>16
03-181	Acinetobacter baumannii	D	positive unclassified	>8/4,>8/4	<=1,<=1	>32,>32	128,>128	4,4	>8,>8		>16	>16	>16	>16
03-185	Acinetobacter baumannii	D	positive unclassified	>8/4,>8/4	<=1,	>32,>32	>128,>128	2,4	>8,>8		>16	>16	>16	>16
03-190	Acinetobacter baumannii	D	positive unclassified	8/4,>8/4	<=1,<=1	>32,>32	>128,>128	4,4	>8,>8		>16	>16	>16	>16
03-191	Acinetobacter baumannii	D	positive unclassified	>8/4,>8/4	<=1,<=1	>32,>32	>128,>128	4,4	>8,>8		>16	>16	>16	>16
03-199	Acinetobacter baumannii	D	positive unclassified	>8/4,>8/4	<=1,<=1	>32,>32	>128,>128	4,4	>8,>8		>16	>16	>16	>16
03-203	Klebsiella pneumoniae	B	positive unclassified	>8/4,>8/4	<=1,<=1	32,>32	32,32	2,2	>8,>8	N	>16	>16	>16	>16
03-212	Acinetobacter baumannii	D	positive unclassified	>8/4,>8/4	<=1,<=1	>32,>32	>128,>128	4,4	>8,>8		>16	>16	>16	>16
03-216	Acinetobacter baumannii	D	positive unclassified	>8/4,>8/4	<=1,<=1	>32,>32	>128,>128	4,4	>8,>8		>16	>16	>16	>16
