# Supplementary material for: Multicenter Analytical Performance Evaluation of the BD Phoenix NMIC-461 Panel for Carbapenemase Classification and Antimicrobial Susceptibility Testing of Enterobacterales, Pseudomonas aeruginosa, and Acinetobacter spp
Source: Antibiotics (Basel). 2026 Mar 12;15(3):286. doi: 10.3390/antibiotics15030286 (PMC13023592; doi:10.3390/antibiotics15030286)
Supplement: Supplementary file 1 [file antibiotics-15-00286-s001.zip › Supplementary Table S3.xlsx]

## Sheet: Sheet1
No.	Isolates	Carbapenemase detection			Amoxicillin-Clavulanate		Ceftaroline		Ceftazidime		Ceftazidime-Avibactam		Ceftriaxone		Ciprofloxacin		Colistin		Imipenem		Levofloxacin		Meropenem
		NMIC-461	mCIM	sanger	NMIC-461	BMD	NMIC-461	BMD	NMIC-461	BMD	NMIC-461	BMD	NMIC-461	BMD	NMIC-461	BMD	NMIC-461	BMD	NMIC-461	BMD	NMIC-461	BMD	NMIC-461	BMD
01-001	Citrobacter freundii	B	POS	NDM	>16/8	>16/8	>1	>1	>16		>8/4	>8/4	>4	>4	1	1	<=1		>8		1	1	>32	>32
01-002	Proteus mirabilis	NEG	NEG	NEG	8/4	8/4	>1	>1	>16		>8/4	>8/4	>4	>4	>2	>2	>4		8		>4	>4	<=0.5	<=0.25
01-003	Enterobacter cloacae complex	B	POS	NDM	>16/8	>16/8	>1	>1	>16		>8/4	>8/4	>4	>4	>2	>2	<=1		>8		>4	>4	>32	>32
01-004	Enterobacter cloacae complex	B	POS	NDM	>16/8	>16/8	>1	>1	>16		>8/4	>8/4	>4	>4	>2	>2	<=1		>8		>4	>4	16	32
01-005	Pseudomonas aeruginosa	B	POS	VIM	>16/8	>16/8	>1	>1	>16		>8/4	>8/4	>4	>4	>2	>2	<=1		>8		4	4	16	32
01-006	Pseudomonas aeruginosa	B	POS	VIM	>16/8	>16/8	>1	>1	>16		>8/4	>8/4	>4	>4	>2	>2	<=1		>8		4	4	16	32
01-007	Enterobacter cloacae complex	B	POS	NDM	>16/8	>16/8	>1	>1	>16		>8/4	>8/4	>4	>4	>2	>2	<=1		>8		>4	>4	8	16
01-008	Enterobacter cloacae complex	B	POS	NDM	>16/8	>16/8	>1	>1	>16		>8/4	>8/4	>4	>4	>2	>2	<=1		8		>4	>4	16	32
01-009	Escherichia coli	B	POS	NDM	>16/8	>16/8	>1	>1	>16		>8/4	>8/4	>4	>4	>2	>2	<=1		>8		>4	>4	>32	>32
01-010	Escherichia coli	B	POS	NDM	>16/8	>16/8	>1	>1	>16		>8/4	>8/4	>4	>4	>2	>2	<=1		>8		>4	>4	>32	>32
01-011	Pseudomonas aeruginosa	A	NEG	NEG	>16/8	>16/8	>1	>1	>16		>8/4	>8/4	>4	>4	1	0.5	<=1		>8		4	4	32	32
01-012	Escherichia coli	NEG	NEG	NEG	>16/8	>16/8	>1	>1	8		<=0.25/4	<=0.25/4	4	>4	0.25	0.12	<=1		<=0.25		0.5	<=0.25	<=0.25	<=0.25
01-013	Pseudomonas aeruginosa	NEG	NEG	NEG	>16/8	>16/8	>1	>1	4		2/4	2/4	>4	>4	0.5	0.25	<=1		<=0.25		2	1	<=0.25	<=0.25
01-014	Klebsiella pneumoniae	NEG	NEG	NEG	4/2	<=2/1	<=0.25	<=0.25	<=0.5		0.5/4	1/4	<=0.5	<=0.5	<=0.125	<=0.06	<=1		<=0.25		<=0.25	<=0.25	<=0.25	<=0.25
01-015	Pseudomonas aeruginosa	A	NEG	NEG	>16/8	>16/8	>1	>1	16		>8/4	>8/4	>4	>4	0.5	0.5	<=1		>8		4	2	32	16
01-016	Pseudomonas aeruginosa	NEG	NEG	NEG	>16/8	>16/8	>1	>1	4		4/4	2/4	>4	>4	<=0.125	<=0.06	<=1		2		0.5	0.5	<=0.25	<=0.25
01-017	Enterobacter cloacae complex	NEG	NEG	NEG	>16/8	>16/8	<=0.25	<=0.25	<=0.5		0.5/4	0.5/4	<=0.5	<=0.5	<=0.125	<=0.06	<=1		0.5		<=0.25	<=0.25	<=0.25	<=0.25
01-018	Pseudomonas aeruginosa	NEG	NEG	NEG	>16/8	>16/8	>1	>1	4		1/4	2/4	>4	>4	<=0.125	<=0.06	<=1		2		0.5	0.5	1	1
01-019	Escherichia coli	NEG	NEG	NEG	8/4	8/4	>1	>1	4		<=0.25/4	<=0.25/4	>4	>4	<=0.125	<=0.06	<=1		<=0.25		<=0.25	<=0.25	<=0.25	<=0.25
01-020	Escherichia coli	NEG	NEG	NEG	>16/8	>16/8	>1	>1	8		<=0.25/4	<=0.25/4	<=0.5	<=0.5	0.25	0.25	<=1		<=0.25		0.5	0.5	<=0.25	<=0.25
01-021	Citrobacter youngae	NEG	NEG	NEG	16/8	>16/8	<=0.25	<=0.25	1		0.5/4	0.5/4	<=0.5	<=0.5	<=0.125	<=0.06	<=1		1		<=0.25	<=0.25	<=0.25	<=0.25
01-022	Escherichia coli	NEG	NEG	NEG	8/4	8/4	>1	>1	8		<=0.25/4	<=0.25/4	>4	>4	>2	>2	<=1		<=0.25		>4	>4	<=0.25	<=0.25
01-023	Escherichia coli	NEG	NEG	NEG	8/4	<=2/1	<=0.25	<=0.25	<=0.5		<=0.25/4	<=0.25/4	<=0.5	<=0.5	0.5	0.25	<=1		<=0.25		0.5	0.5	<=0.25	<=0.25
01-024	Pseudomonas aeruginosa	NEG	NEG	NEG	>16/8	>16/8	>1	>1	2		2/4	2/4	>4	>4	0.25	<=0.06	<=1		2		0.5	0.5	0.5	1
01-025	Escherichia coli	NEG	NEG	NEG	<=2/1	<=2/1	<=0.25	<=0.25	<=0.5		<=0.25/4	<=0.25/4	<=0.5	<=0.5	<=0.125	<=0.06	<=1		<=0.25		<=0.25	<=0.25	<=0.25	<=0.25
01-026	Klebsiella aerogenes	NEG	NEG	NEG	>16/8	>16/8	0.5	<=0.25	<=0.5		0.5/4	<=0.25/4	<=0.5	<=0.5	<=0.125	<=0.06	<=1		0.5		<=0.25	0.5	<=0.25	<=0.25
01-027	Escherichia coli	NEG	NEG	NEG	16/8	16/8	<=0.25	<=0.25	<=0.5		<=0.25/4	<=0.25/4	<=0.5	<=0.5	>2	>2	<=1		<=0.25		>4	4	<=0.25	<=0.25
01-028	Klebsiella pneumoniae	NEG	NEG	NEG	8/4	8/4	>1	>1	8		0.5/4	<=0.25/4	>4	>4	1	0.5	<=1		0.5		1	1	<=0.25	<=0.25
01-029	Pseudomonas aeruginosa	D	NEG	NEG	>16/8	>16/8	>1	>1	2		2/4	1/4	>4	>4	<=0.125	<=0.06	<=1		>8		0.5	<=0.25	32	16
01-030	Escherichia coli	NEG	NEG	NEG	4/2	<=2/1	<=0.25	<=0.25	<=0.5		<=0.25/4	<=0.25/4	<=0.5	<=0.5	0.5	0.5	<=1		0.5		0.5	0.5	<=0.25	<=0.25
01-031	Proteus mirabilis	NEG	NEG	NEG	8/4	8/4	<=0.25	<=0.25	<=0.5		<=0.25/4	<=0.25/4	<=0.5	<=0.5	<=0.125	<=0.06	>4		4		<=0.25	<=0.25	<=0.5	<=0.25
01-032	Klebsiella pneumoniae	NEG	NEG	NEG	4/2	<=2/1	<=0.25	<=0.25	<=0.5		0.5/4	<=0.25/4	<=0.5	<=0.5	1	0.5	<=1		0.5		2	1	<=0.25	<=0.25
01-033	Escherichia coli	NEG	NEG	NEG	16/8	8/4	<=0.25	<=0.25	<=0.5		<=0.25/4	<=0.25/4	<=0.5	<=0.5	0.5	0.12	<=1		<=0.25		0.5	<=0.25	<=0.25	<=0.25
01-034	Escherichia coli	NEG	NEG	NEG	16/8	8/4	<=0.25	<=0.25	<=0.5		<=0.25/4	<=0.25/4	<=0.5	<=0.5	>2	>2	<=1		<=0.25		>4	>4	<=0.25	<=0.25
01-035	Klebsiella pneumoniae	Positive unclassified	POS	KPC	>16/8	>16/8	>1	>1	>16		8/4	4/4	>4	>4	>2	>2	<=1		>8		>4	>4	>32	>32
01-036	Pseudomonas aeruginosa	NEG	NEG	NEG	>16/8	>16/8	>1	>1	4		2/4	1/4	>4	>4	<=0.125	<=0.06	<=1		2		0.5	<=0.25	1	0.5
01-037	Klebsiella aerogenes	NEG	NEG	NEG	>16/8	>16/8	>1	>1	>16		1/4	1/4	>4	>4	<=0.125	<=0.06	<=1		1		<=0.25	<=0.25	<=0.25	<=0.25
01-038	Klebsiella pneumoniae	Positive unclassified	POS	KPC	>16/8	>16/8	>1	>1	>16		8/4	2/4	>4	>4	>2	>2	<=1		>8		>4	>4	>32	>32
01-039	Klebsiella pneumoniae	Positive unclassified	POS	KPC	>16/8	>16/8	>1	>1	>16		2/4	2/4	>4	>4	>2	>2	<=1		>8		>4	>4	>32	>32
01-040	Klebsiella pneumoniae	Positive unclassified	POS	KPC	>16/8	>16/8	>1	>1	>16		2/4	2/4	>4	>4	>2	>2	<=1		>8		>4	>4	>32	>32
01-041	Acinetobacter baumannii	D	NA	OXA23	>16/8	>16/8	>1	>1	>16		>8/4	>8/4	>4	>4	>2	>2	<=1		>8		>4	>4	>32	>32
01-042	Acinetobacter baumannii	NEG	NA	OXA23	>16/8	>16/8	>16	>1	>16		>8/4	>8/4	>4	>4	>2	>2	<=1		>8		>4	>4	32	>32
01-043	Acinetobacter baumannii	Positive unclassified	NA	OXA23	>16/8	>16/8	>1	>1	>16		>8/4	>8/4	>4	>4	>2	>2	<=1		>8		>4	>4	>32	>32
01-044	Acinetobacter baumannii	D	NA	OXA23	>16/8	>16/8	>1	>1	>16		>8/4	>8/4	>4	>4	>2	>2	<=1		>8		>4	>4	>32	>32
01-045	Klebsiella pneumoniae	Positive unclassified	POS	KPC	>16/8	>16/8	>1	>1	>16		8/4	4/4	>4	>4	>2	>2	<=1		<=0.25		>4	>4	>32	>32
01-046	Acinetobacter baumannii	D	NA	OXA23	>16/8	>16/8	>1	>1	>16		>8/4	>8/4	>4	>4	>2	>2	<=1		>8		>4	>4	>32	>32
01-047	Klebsiella pneumoniae	Positive unclassified	POS	KPC	>16/8	>16/8	>1	>1	>16		8/4	2/4	>4	>4	>2	>2	<=1		>8		>4	>4	>32	>32
01-048	Acinetobacter baumannii	D	NA	OXA23	>16/8	>16/8	>1	>1	>16		>8/4	>8/4	>4	>4	>2	>2	<=1		>8		>4	>4	>32	>32
01-049	Klebsiella pneumoniae	Positive unclassified	POS	KPC	>16/8	>16/8	>1	>1	>16		4/4	0.5/4	>4	>4	>2	>2	<=1		>8		>4	>4	>32	>32
01-050	Klebsiella pneumoniae	A	POS	KPC	>16/8	>16/8	>1	>1	>16		2/4	<=0.25/4	>4	>4	>2	>2	<=1		8		>4	>4	16	32
01-051	Acinetobacter baumannii	Positive unclassified	NA	OXA23	>16/8	>16/8	>1	>1	>16		>8/4	>8/4	>4	>4	>2	>2	<=1		>8		>4	>4	>32	>32
01-052	Klebsiella pneumoniae	B	POS	IMP	>16/8	>16/8	>1	>1	>16		>8/4	>8/4	>4	>4	1	1	<=1		8		2	1	16	16
01-053	Escherichia coli	D	POS	NDM	>16/8	>16/8	>1	>1	>16		>8/4	>8/4	>4	>4	>2	>2	<=1		>8		>4	>4	>32	>32
01-054	Acinetobacter baumannii	D	NA	OXA23	>16/8	>16/8	>1	>1	>16		>8/4	>8/4	>4	>4	>2	>2	<=1		>8		>4	>4	>32	>32
01-055	Acinetobacter baumannii	D	NA	OXA23	>16/8	>16/8	>1	>1	>16		>8/4	>8/4	>4	>4	>2	>2	<=1		>8		>4	>4	>32	>32
01-056	Acinetobacter baumannii	D	NA	OXA23	>16/8	>16/8	>1	>1	>16		>8/4	>8/4	>4	>4	>2	>2	<=1		>8		>4	>4	32	>32
01-057	Acinetobacter baumannii	D	NA	OXA23	>16/8	>16/8	>1	>1	>16		>8/4	>8/4	>4	>4	>2	>2	<=1		>8		>4	>4	32	>32
01-058	Acinetobacter baumannii	Positive unclassified	NA	OXA23	>16/8	16/8	>1	>1	>16		>8/4	>8/4	>4	>4	>2	>2	<=1		>8		>4	>4	>32	>32
01-059	Acinetobacter baumannii	Positive unclassified	NA	OXA23	>16/8	>16/8	>1	>1	>16		>8/4	>8/4	>4	>4	>2	>2	<=1		>8		>4	>4	>32	>32
01-060	Acinetobacter baumannii	B	NA	OXA23	>16/8	>16/8	>1	>1	>16		>8/4	>8/4	>4	>4	>2	>2	<=1		>8		>4	>4	32	>32
01-061	Acinetobacter baumannii	D	NA	OXA23	>16/8	>16/8	>1	>1	>16		>8/4	>8/4	>4	>4	>2	>2	<=1		>8		>4	>4	>32	>32
01-062	Acinetobacter baumannii	Positive unclassified	NA	OXA23	>16/8	>16/8	>1	>1	>16		>8/4	>8/4	>4	>4	>2	>2	<=1		>8		>4	>4	>32	>32
01-063	Acinetobacter baumannii	D	NA	OXA23	>16/8	>16/8	>1	>1	>16		>8/4	>8/4	>4	>4	>2	>2	<=1		>8		>4	>4	>32	>32
01-064	Acinetobacter baumannii	Positive unclassified	NA	OXA23	>16/8	>16/8	>1	>1	>16		>8/4	>8/4	>4	>4	>2	>2	<=1		>8		>4	>4	>32	>32
01-065	Acinetobacter baumannii	D	NA	OXA23	>16/8	>16/8	>1	>1	>16		>8/4	>8/4	>4	>4	>2	>2	<=1		>8		>4	>4	>32	>32
01-066	Acinetobacter baumannii	Positive unclassified	NA	OXA23	>16/8	>16/8	>1	>1	>16		>8/4	>8/4	>4	>4	>2	>2	<=1		>8		>4	>4	>32	>32
01-067	Acinetobacter baumannii	D	NA	OXA23	>16/8	>16/8	>1	>1	>16		>8/4	>8/4	>4	>4	>2	>2	<=1		>8		>4	>4	>32	>32
01-068	Acinetobacter baumannii	D	NA	OXA23	>16/8	>16/8	>1	>1	>16		>8/4	>8/4	>4	>4	>2	>2	<=1		>8		>4	>4	>32	>32
01-069	Stenotrophomonas maltophilia	NA	NA	NEG	>16/8	>16/8	>1	>1	16			>8/4	>4	>4	>2	2			>8		2	2	>32	>32
01-070	Acinetobacter baumannii	D	NA	OXA23	>16/8	>16/8	>1	>1	>16		>8/4	>8/4	>4	>4	>2	>2	<=1		>8		>4	>4	32	>32
01-071	Acinetobacter baumannii	NEG	NA	NEG	>16/8	>16/8	>1	>1	>16		>8/4	>8/4	>4	>4	>2	>2	<=1		4		>4	>4	1	2
01-072	Acinetobacter baumannii	D	NA	OXA23	>16/8	>16/8	>1	>1	>16		>8/4	>8/4	>4	>4	>2	>2	<=1		>8		>4	>4	32	>32
01-073	Acinetobacter baumannii	D	NA	OXA23	>16/8	>16/8	>1	>1	>16		>8/4	>8/4	>4	>4	>2	>2	<=1		>8		>4	>4	>32	>32
01-074	Pseudomonas aeruginosa	Positive unclassified	POS	NEG	>16/8	>16/8	>1	>1	>16		>8/4	>8/4	>4	>4	>2	>2	<=1		>8		>4	>4	>32	>32
01-075	Pseudomonas aeruginosa	B	NEG	NEG	>16/8	>16/8	>1	>1	8		8/4	4/4	>4	>4	0.25	0.12	<=1		>8		1	0.5	16	16
01-076	Pseudomonas aeruginosa	A	NEG	NEG	>16/8	>16/8	>1	>1	>16		8/4	8/4	>4	>4	0.25	0.25	<=1		>8		1	1	32	16
01-077	Pseudomonas aeruginosa	NEG	NEG	NEG	>16/8	>16/8	>1	>1	4		2/4	2/4	>4	>4	0.25	0.25	<=1		>8		1	1	8	8
01-078	Pseudomonas aeruginosa	NEG	NEG	NEG	>16/8	>16/8	>1	>1	4		2/4	2/4	>4	>4	0.25	0.12	<=1		>8		1	0.5	8	8
01-079	Pseudomonas aeruginosa	NEG	NEG	NEG	>16/8	>16/8	>1	>1	4		2/4	2/4	>4	>4	<=0.125	<=0.06	<=1		>8		1	0.5	8	8
01-080	Pseudomonas aeruginosa	B	POS	NEG	>16/8	>16/8	>1	>1	>16		>8/4	>8/4	>4	>4	>2	>2	<=1		>8		>4	>4	>32	>32
01-081	Escherichia coli	NEG	NEG	NEG	8/4	4/2	<=0.25	<=0.25	<=0.5	<=0.5	<=0.25/4	<=0.25/4	<=0.5	<=0.5	<=0.125	<=0.06	<=1	<=1	<=0.25	<=0.25	<=0.25	<=0.25	<=0.25	<=0.25
01-082	Klebsiella pneumoniae	NEG	NEG	NEG	4/2	<=2/1	<=0.25	<=0.25	<=0.5	<=0.5	0.5/4	<=0.25/4	<=0.5	<=0.5	<=0.125	<=0.06	<=1	<=1	0.5	<=0.25	<=0.25	<=0.25	<=0.25	<=0.25
01-083	Klebsiella pneumoniae	NEG	NEG	NEG	8/4	16/8	>1	>1	1	<=0.5	0.5/4	<=0.25/4	>4	>4	1	0.5	<=1	<=1	0.5	<=0.25	1	0.5	<=0.25	<=0.25
01-084	Escherichia coli	NEG	NEG	NEG	8/4	4/2	>1	>1	8	16	0.5/4	<=0.25/4	>4	>4	>2	>2	<=1	<=1	0.5	<=0.25	>4	>4	<=0.25	<=0.25
01-085	Escherichia coli	NEG	NEG	NEG	4/2	4/2	<=0.25	<=0.25	<=0.5	<=0.5	<=0.25/4	<=0.25/4	<=0.5	<=0.5	0.5	0.25	<=1	<=1	<=0.25	0.5	1	0.5	<=0.25	<=0.25
01-086	Escherichia coli	NEG	NEG	NEG	16/8	16/8	>1	>1	>16	>16	2/4	2/4	>4	>4	>2	>2	<=1	<=1	<=0.25	<=0.25	>4	>4	<=0.25	<=0.25
01-087	Escherichia coli	NEG	NEG	NEG	16/8	8/4	<=0.25	<=0.25	<=0.5	<=0.5	<=0.25/4	<=0.25/4	<=0.5	<=0.5	>2	>2	<=1	<=1	<=0.25	<=0.25	>4	>4	<=0.25	<=0.25
01-088	Escherichia coli	NEG	NEG	NEG	16/8	8/4	>1	>1	1	1	<=0.25/4	<=0.25/4	>4	>4	>2	>2	<=1	<=1	<=0.25	<=0.25	>4	>4	<=0.25	<=0.25
01-089	Escherichia coli	NEG	NEG	NEG	16/8	8/4	<=0.25	<=0.25	<=0.5	<=0.5	<=0.25/4	<=0.25/4	<=0.5	<=0.5	0.5	0.25	<=1	<=1	0.5	<=0.25	1	0.5	<=0.25	<=0.25
01-090	Escherichia coli	NEG	NEG	NEG	8/4	8/4	<=0.25	<=0.25	<=0.5	<=0.5	<=0.25/4	<=0.25/4	<=0.5	<=0.5	0.25	0.12	<=1	<=1	<=0.25	<=0.25	0.5	<=0.25	<=0.25	<=0.25
01-091	Escherichia coli	NEG	NEG	NEG	8/4	8/4	<=0.25	<=0.25	<=0.5	<=0.5	<=0.25/4	<=0.25/4	<=0.5	<=0.5	1	0.5	<=1	<=1	0.5	<=0.25	1	0.5	<=0.25	<=0.25
01-092	Acinetobacter baumannii	D	NA	OXA23	>16/8	>16/8	>1	>1	>16	>16	>8/4	>8/4	>4	>4	>2	>2	<=1	<=1	>8	>8	>4	>4	>32	>32
01-093	Escherichia coli	NEG	NEG	NEG	4/2	4/2	>1	>1	4	8	<=0.25/4	<=0.25/4	>4	>4	>2	>2	<=1	<=1	<=0.25	<=0.25	4	2	<=0.25	<=0.25
01-094	Escherichia coli	NEG	NEG	NEG	8/4	4/2	<=0.25	<=0.25	<=0.5	<=0.5	<=0.25/4	<=0.25/4	<=0.5	<=0.5	>2	>2	<=1	<=1	<=0.25	<=0.25	>4	>4	<=0.25	<=0.25
01-095	Klebsiella pneumoniae	NEG	NEG	NEG	4/2	<=2/1	<=0.25	<=0.25	<=0.5	<=0.5	0.5/4	<=0.25/4	<=0.5	<=0.5	<=0.125	<=0.06	<=1	<=1	0.5	<=0.25	<=0.25	<=0.25	<=0.25	<=0.25
01-096	Escherichia coli	NEG	NEG	NEG	16/8	8/4	>1	>1	8	8	0.5/4	<=0.25/4	>4	>4	0.5	0.25	<=1	<=1	<=0.25	<=0.25	1	0.5	<=0.25	<=0.25
01-097	Escherichia coli	NEG	NEG	NEG	8/4	4/2	<=0.25	<=0.25	<=0.5	<=0.5	<=0.25/4	<=0.25/4	<=0.5	<=0.5	0.5	0.25	<=1	<=1	<=0.25	<=0.25	1	0.5	<=0.25	<=0.25
01-098	Escherichia coli	NEG	NEG	NEG	8/4	4/2	<=0.25	<=0.25	<=0.5	<=0.5	<=0.25/4	<=0.25/4	<=0.5	<=0.5	>2	>2	<=1	<=1	<=0.25	<=0.25	>4	>4	<=0.25	<=0.25
01-099	Escherichia coli	NEG	NEG	NEG	8/4	8/4	>1	>1	>16	>16	<=0.25/4	<=0.25/4	>4	>4	>2	>2	<=1	<=1	<=0.25	<=0.25	>4	>4	<=0.25	<=0.25
01-100	Escherichia coli	NEG	NEG	NEG	4/2	4/2	<=0.25	<=0.25	<=0.5	<=0.5	0.5/4	<=0.25/4	<=0.5	<=0.5	2	2	<=1	<=1	1	0.5	2	2	1	<=0.25
01-101	Escherichia coli	NEG	NEG	NEG	8/4	8/4	<=0.25	<=0.25	<=0.5	<=0.5	0.5/4	<=0.25/4	<=0.5	<=0.5	>2	>2	<=1	<=1	<=0.25	<=0.25	>4	>4	<=0.25	<=0.25
01-102	Escherichia coli	NEG	NEG	NEG	16/8	16/8	>1	>1	16	>16	0.5/4	<=0.25/4	>4	>4	>2	>2	<=1	<=1	0.5	<=0.25	>4	>4	<=0.25	<=0.25
01-103	Enterobacter cloacae complex	NEG	NEG	NEG	>16/8	>16/8	>1	>1	>16	>16	1/4	0.5/4	>4	>4	>2	>2	<=1	<=1	<=0.25	<=0.25	4	>4	<=0.25	<=0.25
01-104	Escherichia coli	NEG	NEG	NEG	8/4	4/2	<=0.25	<=0.25	<=0.5	<=0.5	<=0.25/4	<=0.25/4	<=0.5	<=0.5	0.25	0.25	<=1	<=1	0.5	<=0.25	0.5	<=0.25	<=0.25	<=0.25
01-105	Escherichia coli	NEG	NEG	NEG	4/2	<=2/1	<=0.25	<=0.25	<=0.5	<=0.5	<=0.25/4	<=0.25/4	<=0.5	<=0.5	0.25	0.25	<=1	<=1	<=0.25	<=0.25	0.5	0.5	<=0.25	<=0.25
01-106	Enterobacter cloacae complex	NEG	NEG	NEG	>16/8	>16/8	>1	>1	>16	>16	1/4	0.5/4	>4	>4	<=0.125	<=0.06	<=1	4	1	0.5	0.5	<=0.25	<=0.25	<=0.25
01-107	Escherichia coli	NEG	NEG	NEG	<=2/1	<=2/1	<=0.25	<=0.25	<=0.5	<=0.5	<=0.25/4	<=0.25/4	<=0.5	<=0.5	0.25	0.12	<=1	<=1	<=0.25	<=0.25	0.5	<=0.25	<=0.25	<=0.25
01-108	Escherichia coli	NEG	NEG	NEG	16/8	8/4	<=0.25	<=0.25	1	1	1/4	0.5/4	<=0.5	<=0.5	>2	>2	<=1	<=1	0.5	<=0.25	>4	>4	<=0.25	<=0.25
01-109	Escherichia coli	NEG	NEG	NEG	4/2	<=2/1	<=0.25	<=0.25	<=0.5	<=0.5	<=0.25/4	<=0.25/4	<=0.5	<=0.5	>2	>2	<=1	<=1	<=0.25	<=0.25	>4	>4	<=0.25	<=0.25
01-110	Escherichia coli	B	NEG	NEG	>16/8	16/8	>1	>1	>16	>16	0.5/4	<=0.25/4	>4	>4	>2	>2	<=1	<=1	<=0.25	<=0.25	>4	>4	0.5	<=0.25
01-111	Klebsiella pneumoniae	NEG	NEG	NEG	4/2	<=2/1	<=0.25	<=0.25	<=0.5	<=0.5	0.5/4	<=0.25/4	<=0.5	<=0.5	1	0.5	<=1	<=1	0.5	<=0.25	1	0.5	<=0.25	<=0.25
01-112	Pseudomonas aeruginosa	NEG	NEG	NEG	>16/8	>16/8	>1	>1	4	2	2/4	1/4	>4	>4	<=0.125	<=0.06	<=1	<=1	2	1	0.5	<=0.25	0.5	0.5
01-113	Escherichia coli	NEG	NEG	NEG	8/4	8/4	>1	1	1	1	0.5/4	<=0.25/4	>4	>4	>2	>2	<=1	<=1	<=0.25	<=0.25	>4	>4	<=0.25	<=0.25
01-114	Klebsiella aerogenes	NEG	NEG	NEG	>16/8	>16/8	0.5	0.5	<=0.5	<=0.5	<=0.25/4	<=0.25/4	<=0.5		<=0.125	<=0.06	<=1	<=1	1	1	<=0.25	<=0.25	<=0.25	<=0.25
01-115	Stenotrophomonas maltophilia	NA	NA	NEG	>16/8	>16/8	>1	>1	4	4		2/4	>4	>4	2	1		<=1	>8	>8	1	0.5	>32	>32
01-116	Klebsiella pneumoniae	NEG	NEG	NEG	4/2	<=2/1	<=0.25	<=0.25	<=0.5	<=0.5	0.5/4	<=0.25/4	<=0.5	<=0.5	<=0.125	<=0.06	<=1	<=1	0.5	<=0.25	<=0.25	<=0.25	<=0.25	<=0.25
01-117	Escherichia coli	NEG	NEG	NEG	4/2	<=2/1	<=0.25	<=0.25	<=0.5	<=0.5	<=0.25/4	<=0.25/4	<=0.5	<=0.5	0.25	0.12	<=1	<=1	<=0.25	<=0.25	0.5	<=0.25	<=0.25	<=0.25
01-118	Escherichia coli	NEG	NEG	NEG	16/8	16/8	1	1	<=0.5	<=0.5	<=0.25/4	<=0.25/4	<=0.5	<=0.5	>2	>2	<=1	<=1	<=0.25	<=0.25	>4	>4	<=0.25	<=0.25
01-119	Pseudomonas aeruginosa	NEG	NEG	NEG	>16/8	>16/8	>1	>1	>16	>16	4/4	8/4	>4	>4	0.25	0.12	<=1	<=1	8	2	1	0.5	8	4
01-120	Escherichia coli	NEG	not be comfired	NEG	4/2	4/2	>1	>1	4	8	<=0.25/4	<=0.25/4	>4	>4	>2	>2	<=1	<=1	<=0.25	<=0.25	>4	>4	<=0.25	<=0.25
01-121	Klebsiella pneumoniae	A	POS	KPC	>16/8	>16/8	>1	>1	>16	>16	4/4	2/4	>4	>4	>2	>2	<=1	<=1	>8	>8	>4	>4	>32	32
01-122	Escherichia coli	NEG	NEG	NEG	8/4	8/4	>1	1	<=0.5	<=0.5	<=0.25/4	<=0.25/4	<=0.5	<=0.5	>2	>2	<=1	<=1	<=0.25	<=0.25	>4	>4	<=0.25	<=0.25
01-123	Escherichia coli	NEG	not be comfired	NEG	4/2	4/2	>1	>1	4	8	<=0.25/4	<=0.25/4	>4	>4	>2	>2	<=1	<=1	1	<=0.25	>4	4	<=0.25	<=0.25
01-124	Escherichia coli	NEG	NEG	NEG	4/2	<=2/1	<=0.25	<=0.25	<=0.5	<=0.5	<=0.25/4	<=0.25/4	<=0.5	<=0.5	0.25	0.25	<=1	<=1	<=0.25	<=0.25	0.5	<=0.25	<=0.25	<=0.25
01-125	Escherichia coli	NEG	not be comfired	NEG	8/4		1	0.5	<=0.5	<=0.5	<=0.25/4	<=0.25/4	<=0.5	<=0.5	>2	>2	<=1	<=1	<=0.25	<=0.25	>4	>4	<=0.25	<=0.25
01-126	Klebsiella aerogenes	NEG	not be comfired	NEG	>16/8	>16/8	>1	>1	>16	16	0.5/4	<=0.25/4	>4	>4	<=0.125	<=0.06	<=1	<=1	1	1	<=0.25	<=0.25	<=0.25	<=0.25
01-127	Klebsiella pneumoniae	NEG	not be comfired	NEG	<=2/1	<=2/1	<=0.25	<=0.25	<=0.5	<=0.5	0.5/4	<=0.25/4	<=0.5	<=0.5	<=0.125	<=0.06	<=1	<=1	1	0.5	<=0.25	<=0.25	<=0.25	<=0.25
01-128	Klebsiella pneumoniae	NEG	not be comfired	NEG	4/2	<=2/1	<=0.25	<=0.25	<=0.5	<=0.5	0.5/4	<=0.25/4	<=0.5	<=0.5	<=0.125	<=0.06	<=1	<=1	<=0.25	<=0.25	<=0.25	<=0.25	<=0.25	<=0.25
01-129	Escherichia coli	NEG	NEG	NEG	4/2	<=2/1	<=0.25	<=0.25	<=0.5	<=0.5	<=0.25/4	<=0.25/4	<=0.5	<=0.5	0.25	0.12	<=1	<=1	<=0.25	<=0.25	0.5	<=0.25	<=0.25	<=0.25
01-130	Escherichia coli	NEG	not be comfired	NEG	>16/8	>16/8	>1	>1	>16	>16	0.5/4	<=0.25/4	>4	>4	>2	>2	<=1	<=1	<=0.25	1	>4	>4	<=0.25	<=0.25
01-131	Klebsiella pneumoniae	Positive unclassified	POS	KPC	>16/8	>16/8	>1	>1	>16	>16	4/4	2/4	>4	>4	>2	>2	<=1	<=1	>8	>8	>4	>4	>32	>32
01-132	Escherichia coli	NEG	not be comfired	NEG	8/4	4/2	<=0.25	<=0.25	<=0.5	<=0.5	<=0.25/4	<=0.25/4	<=0.5	<=0.5	>2	>2	<=1	<=1	<=0.25	<=0.25	>4	>4	<=0.25	<=0.25
01-133	Escherichia coli	NEG	NEG	NEG	4/2	<=2/1	<=0.25	<=0.25	<=0.5	<=0.5	0.5/4	<=0.25/4	<=0.5	<=0.5	<=0.125	0.25	<=1	<=1	1	0.5	<=0.25	<=0.25	<=0.25	<=0.25
01-134	Escherichia coli	NEG	NEG	NEG	4/2	<=2/1	<=0.25	<=0.25	<=0.5	<=0.5	<=0.25/4	<=0.25/4	<=0.5	<=0.5	<=0.125	<=0.06	<=1	<=1	0.5	<=0.25	<=0.25	<=0.25	<=0.25	<=0.25
01-135	Escherichia coli	NEG	NEG	NEG	4/2	4/2	>1	>1	<=0.5	<=0.5	<=0.25/4	<=0.25/4	>4	>4	>2	>2	<=1	<=1	<=0.25	<=0.25	>4	4	<=0.25	<=0.25
01-136	Escherichia coli	NEG	not be comfired	NEG	16/8	16/8	0.5	<=0.25	<=0.5	<=0.5	0.5/4	<=0.25/4	<=0.5	<=0.5	0.5	0.25	<=1	<=1	0.5	<=0.25	1	0.5	<=0.25	<=0.25
01-137	Klebsiella pneumoniae	NEG	not be comfired	NEG	4/2	<=2/1	<=0.25	<=0.25	<=0.5	<=0.5	0.5/4	<=0.25/4	<=0.5	<=0.5	<=0.125	<=0.06	<=1	<=1	<=0.25	<=0.25	<=0.25	<=0.25	<=0.25	<=0.25
01-138	Escherichia coli	NEG	not be comfired	NEG	8/4	8/4	<=0.25	<=0.25	<=0.5	<=0.5	<=0.25/4	<=0.25/4	<=0.5	<=0.5	>2	>2	<=1	<=1	<=0.25	<=0.25	>4	>4	<=0.25	<=0.25
01-139	Escherichia coli	NEG	not be comfired	NEG	4/2	<=2/1	<=0.25	<=0.25	<=0.5	<=0.5	<=0.25/4	<=0.25/4	<=0.5	<=0.5	0.5	0.25	<=1	<=1	0.5	<=0.25	1	0.5	<=0.25	<=0.25
01-140	Pseudomonas aeruginosa	NEG	NEG	NEG	>16/8	>16/8	>1	>1	4	4	2/4	1/4	>4	>4	2	1	<=1	<=1	2	1	>4	2	<=0.25	<=0.25
01-141	Proteus mirabilis	NEG	NEG	NEG	<=2/1	<=2/1	<=0.25	<=0.25	<=0.5	<=0.5	<=0.25/4	<=0.25/4	<=0.5	<=0.5	0.5	0.25	>4	>4		2	1	0.5	<=0.5	<=0.25
01-142	Stenotrophomonas maltophilia	NA	NA	NEG	16/8	16/8	>1	>1	>16	16		>8/4	>4	>4	>2	>2		<=1	>8	>8	>4	4	>32	32
01-143	Escherichia coli	NEG	NEG	NEG	16/8	8/4	>1	>1	>16	>16	<=0.25/4	<=0.25/4	>4	>4	>2	>2	<=1	<=1	<=0.25	<=0.25	>4	>4	<=0.25	<=0.25
01-144	Escherichia coli	NEG	NEG	NEG	>16/8	16/8	>1	>1	>16	>16	1/4	0.5/4	>4	>4	>2	>2	<=1	<=1	<=0.25	<=0.25	>4	>4	<=0.25	<=0.25
01-145	Escherichia coli	NEG	not be comfired	NEG	16/8	16/8	<=0.25	<=0.25	<=0.5	<=0.5	<=0.25/4	<=0.25/4	<=0.5	<=0.5	>2	>2	<=1	<=1	<=0.25	<=0.25	>4	>4	<=0.25	<=0.25
01-146	Acinetobacter baumannii	D	NA	OXA23	>16/8	>16/8	>1	>1	>16	>16	>8/4	>8/4	>4	>4	>2	>2	<=1	<=1	>8	>8	>4	>4	>32	>32
01-147	Escherichia coli	NEG	NEG	NEG	8/4	4/2	<=0.25	<=0.25	<=0.5	<=0.5	0.5/4	<=0.25/4	<=0.5	<=0.5	0.25	0.25	<=1	<=1	1	1	0.5	0.5	<=0.25	<=0.25
01-148	Klebsiella pneumoniae	NEG	NEG	NEG	4/2	<=2/1	<=0.25	<=0.25	<=0.5	<=0.5	0.5/4	<=0.25/4	<=0.5	<=0.5	<=0.125	<=0.06	<=1	2	0.5	<=0.25	<=0.25	<=0.25	<=0.25	<=0.25
01-149	Pseudomonas aeruginosa	NEG	NEG	NEG	>16/8	>16/8	>1	>1	2	2	2/4	2/4	>4	>4	<=0.125	<=0.06	<=1	2	2	1	0.5	<=0.25	0.5	1
01-150	Klebsiella pneumoniae	NEG	NEG	NEG	<=2/1	<=2/1	<=0.25	<=0.25	<=0.5	<=0.5	<=0.25/4	<=0.25/4	<=0.5	<=0.5	<=0.125	<=0.06	<=1	<=1	0.5	<=0.25	<=0.25	<=0.25	<=0.25	<=0.25
01-151	Escherichia coli	NEG	NEG	NEG	8/4	8/4	>1	>1	1	2	<=0.25/4	<=0.25/4	>4	>4	>2	>2	<=1	<=1	0.5	<=0.25	>4	>4	<=0.25	<=0.25
01-152	Klebsiella pneumoniae	NEG	not be comfired	NEG	4/2	<=2/1	<=0.25	<=0.25	<=0.5	<=0.5	1/4	<=0.25/4	<=0.5	<=0.5	<=0.125	<=0.06	<=1	2	0.5	<=0.25	<=0.25	<=0.25	<=0.25	<=0.25
01-153	Escherichia coli	NEG	not be comfired	NEG	16/8	16/8	>1	>1	16	16	<=0.25/4	<=0.25/4	>4	>4	>2	>2	<=1	<=1	<=0.25	<=0.25	>4	>4	<=0.25	<=0.25
01-154	Escherichia coli	NEG	NEG	NEG	16/8	16/8	0.5	<=0.25	<=0.5	<=0.5	0.5/4	<=0.25/4	<=0.5	<=0.5	0.5	0.12	<=1	<=1	1	<=0.25	1	<=0.25	<=0.25	<=0.25
01-155	Klebsiella pneumoniae	NEG	not be comfired	NEG	4/2	<=2/1	<=0.25	<=0.25	<=0.5	<=0.5	1/4	<=0.25/4	<=0.5	<=0.5	<=0.125	<=0.06	<=1	<=1	1	<=0.25	<=0.25	<=0.25	<=0.25	<=0.25
01-156	Escherichia coli	NEG	NEG	NEG	4/2	<=2/1	<=0.25	<=0.25	<=0.5	<=0.5	<=0.25/4	<=0.25/4	<=0.5	<=0.5	0.25	0.12	<=1	<=1	0.5	<=0.25	0.5	<=0.25	<=0.25	<=0.25
01-157	Escherichia coli	NEG	NEG	NEG	8/4	8/4	<=0.25	<=0.25	<=0.5	<=0.5	<=0.25/4	<=0.25/4	<=0.5	<=0.5	0.5	0.25	<=1	<=1	<=0.25	<=0.25	1	0.5	<=0.25	<=0.25
01-158	Enterobacter cloacae complex	NEG	not be comfired	NEG	>16/8	>16/8	<=0.25	<=0.25	<=0.5	<=0.5	<=0.25/4	<=0.25/4	<=0.5	<=0.5	<=0.125	<=0.06	<=1	4	2	1	<=0.25	<=0.25	<=0.25	<=0.25
01-159	Pseudomonas aeruginosa	NEG	NEG	NEG	>16/8	>16/8	>1	>1	4	2	4/4	2/4	>4	>4	0.25	<=0.06	<=1	2	2	1	1	<=0.25	<=0.25	1
01-160	Pseudomonas aeruginosa	NEG	NEG	NEG	>16/8	>16/8	>1	>1	4	2	2/4	2/4	>4	>4	<=0.125	<=0.06	<=1	<=1	2	1	0.5	0.5	<=0.25	<=0.25
01-161	Acinetobacter pittii	NA	NA	NEG	>16/8	16/8	>1	>1	4	8	>8/4	>8/4	>4	>4	0.125	0.25	<=1	2	0.5	<=0.25	<=0.25	<=0.25	0.5	1
01-162	Escherichia coli	NEG	NEG	NEG	8/4	8/4	<=0.25	<=0.25	<=0.5	<=0.5	<=0.25/4	<=0.25/4	<=0.5	<=0.5	0.5	0.12	<=1	<=1	<=0.25	<=0.25	0.5	<=0.25	<=0.25	<=0.25
01-163	Escherichia coli	NEG	NEG	NEG	4/2	4/2	>1	>1	4	8	<=0.25/4	<=0.25/4	>4	>4	0.25	0.25	<=1	<=1	0.5	<=0.25	0.5	0.5	<=0.25	<=0.25
01-164	Escherichia coli	NEG	NEG	NEG	4/2	4/2	>1	>1	>16	>16	<=0.25/4	<=0.25/4	>4	>4	>2	>2	<=1	<=1	0.5	<=0.25	>4	>4	<=0.25	<=0.25
01-165	Escherichia coli	NEG	NEG	NEG	8/4	4/2	>1	>1	16	16	<=0.25/4	<=0.25/4	>4	>4	<=0.125	<=0.06	<=1	<=1	<=0.25	<=0.25	<=0.25	<=0.25	<=0.25	<=0.25
01-166	Escherichia coli	NEG	NEG	NEG	4/2	<=2/1	<=0.25	<=0.25	<=0.5	<=0.5	<=0.25/4	0.5/4	<=0.5	<=0.5	<=0.125	<=0.06	<=1	<=1	<=0.25	<=0.25	<=0.25	<=0.25	<=0.25	<=0.25
01-167	Acinetobacter baumannii	D	NA	OXA23	>16/8	>16/8	>1	>1	>16	>16	>8/4	>8/4	>4	>4	>2	>2	<=1	<=1	>8	>8	>4	>4	>32	>32
01-168	Escherichia coli	NEG	NEG	NEG	8/4	8/4	>1	>1	<=0.5	1	0.5/4	<=0.25/4	>4	>4	>2	>2	<=1	<=1	<=0.25	<=0.25	>4	>4	<=0.25	<=0.25
01-169	Klebsiella pneumoniae	NEG	NEG	NEG	8/4	8/4	<=0.25	<=0.25	<=0.5	<=0.5	0.5/4	<=0.25/4	<=0.5	<=0.5	1	0.5	<=1	<=1	1	<=0.25	1	0.5	<=0.25	<=0.25
01-170	Escherichia coli	NEG	NEG	NEG	<=2/1	<=2/1	<=0.25	<=0.25	<=0.5	<=0.5	<=0.25/4	<=0.25/4	<=0.5	<=0.5	0.5	0.25	<=1	<=1	<=0.25	<=0.25	1	0.5	<=0.25	<=0.25
01-171	Escherichia coli	NEG	NEG	NEG	8/4	<=2/1	<=0.25	<=0.25	<=0.5	<=0.5	<=0.25/4	<=0.25/4	<=0.5	<=0.5	0.5	0.12	<=1	<=1	0.5	<=0.25	0.5	<=0.25	<=0.25	<=0.25
01-172	Acinetobacter baumannii	D	NA	OXA23	>16/8	>16/8	>1	>1	>16	>16	>8/4	>8/4	>4	>4	>2	>2	<=1	<=1	>8	>8	>4	>4	>32	>32
01-173	Escherichia coli	NEG	NEG	NEG	16/8	8/4	>1	>1	>16	>16	1/4	<=0.25/4	>4	>4	>2	>2	<=1	<=1	<=0.25	<=0.25	>4	>4	<=0.25	<=0.25
01-174	Escherichia coli	NEG	NEG	NEG	4/2	<=2/1	<=0.25	<=0.25	<=0.5	<=0.5	<=0.25/4	<=0.25/4	<=0.5	<=0.5	1	0.5	<=1	<=1	<=0.25	<=0.25	1	0.5	<=0.25	<=0.25
01-175	Klebsiella pneumoniae	NEG	NEG	NEG	4/2		<=0.25		<=0.5		0.5/4		<=0.5		<=0.125		<=1		2		<=0.25		<=0.25
01-176	Acinetobacter pittii	NA	NA	NEG	16/8		>1	>1	4	8	8/4	<=0.25/4	>4	>4	0.25	0.25	<=1	<=1	0.5	<=0.25	<=0.25	<=0.25	<=0.25	0.5
01-177	Escherichia coli	NEG	NEG	NEG	8/4	<=2/1	>1	>1	16	16	<=0.25/4	<=0.25/4	>4	>4	0.5	0.5	<=1	<=1	<=0.25	<=0.25	0.5	0.5	<=0.25	<=0.25
01-178	Pseudomonas aeruginosa	NEG	NEG	NEG	>16/8	>16/8	>1	>1	4	2	2/4	2/4	>4	>4	0.25	0.12	<=1	<=1	2	2	1	0.5	0.5	0.5
01-179	Acinetobacter baumannii	NEG	NA	NEG	8/4	8/4	>1	>1	4	4	>8/4	2/4	4	>4	0.25	0.12	<=1	<=1	<=0.25	<=0.25	<=0.25	<=0.25	<=0.25	<=0.25
01-180	Klebsiella pneumoniae	NEG	NEG	NEG	8/4	8/4	>1	>1	16	16	2/4	2/4	>4	>4	>2	>2	<=1	<=1	1	1	>4	>4	<=0.25	<=0.25
01-181	Escherichia coli	NEG	NEG	NEG	<=2/1	<=2/1	<=0.25	<=0.25	<=0.5	<=0.5	<=0.25/4	<=0.25/4	<=0.5	<=0.5	<=0.125	<=0.06	<=1	<=1	0.5	<=0.25	<=0.25	<=0.25	<=0.25	<=0.25
01-182	Acinetobacter baumannii	NEG	NA	NEG	16/8	16/8	>1	>1	16	8	>8/4	8/4	>4	>4	0.125	0.5	<=1	<=1	<=0.25	<=0.25	<=0.25	<=0.25	<=0.25	<=0.25
01-183	Klebsiella aerogenes	NEG	NEG	NEG	>16/8	>16/8	<=0.25	<=0.25	<=0.5	<=0.5	<=0.25/4	<=0.25/4	<=0.5	<=0.5	>2	>2	<=1	<=1	1	2	4	4	<=0.25	<=0.25
01-184	Escherichia coli	NEG	NEG	NEG	8/4	8/4	<=0.25	<=0.25	<=0.5	1	<=0.25/4	<=0.25/4	<=0.5	<=0.5	0.25	0.25	<=1	>4	<=0.25	<=0.25	0.5	0.5	<=0.25	<=0.25
01-185	Acinetobacter baumannii	D	NA	OXA23	>16/8	>16/8	>1	>1	>16	>16	>8/4	>8/4	>4	>4	>2	>2	<=1	<=1	>8	>8	>4	>4	>32	>32
01-186	Escherichia coli	NEG	NEG	NEG	16/8	16/8	>1	>1	1	1	<=0.25/4	<=0.25/4	>4	>4	>2	>2	4	>4	<=0.25	<=0.25	>4	>4	<=0.25	<=0.25
01-187	Escherichia coli	NEG	NEG	NEG	8/4	8/4	<=0.25	<=0.25	<=0.5	<=0.5	0.5/4	<=0.25/4	<=0.5	<=0.5	>2	>2	<=1	<=1	0.5	<=0.25	>4	>4	<=0.25	<=0.25
01-188	Acinetobacter baumannii	D	NA	OXA23	>16/8	>16/8	>1	>1	>16	>16	>8/4	>8/4	>4	>4	>2	>2	<=1	<=1	>8	>8	>4	>4	>32	>32
01-189	Stenotrophomonas maltophilia	NA	NA	NEG	>16/8	>16/8	>1	>1	16	>16		>8/4	>4	>4	>2	>2		4	>8	>8	>4	4	>32	>32
01-190	Escherichia coli	NEG	NEG	NEG	8/4	8/4	>1	>1	8	8	0.5/4	<=0.25/4	>4	>4	>2	>2	<=1	<=1	<=0.25	<=0.25	>4	>4	<=0.25	<=0.25
01-191	Proteus mirabilis	NEG	NEG	NEG	8/4	16/8	>1	>1	<=0.5	<=0.5	<=0.25/4	<=0.25/4	<=0.5	>4	>2	>2	>4	>4		2	2	1	<=0.5	<=0.25
01-192	Pseudomonas aeruginosa	NEG	NEG	NEG	>16/8	>16/8	>1	>1	4	4	2/4	2/4	>4	>4	0.25	0.25	<=1	<=1	4	4	1	1	1	1
01-193	Escherichia coli	NEG	NEG	NEG	4/2	4/2	<=0.25	<=0.25	<=0.5	1	<=0.25/4	<=0.25/4	<=0.5	<=0.5	>2	>2	<=1	<=1	<=0.25	<=0.25	>4	4	<=0.25	<=0.25
01-194	Pseudomonas aeruginosa	NEG	NEG	NEG	>16/8	>16/8	>1	>1	2	2	2/4	2/4	>4	>4	0.5	0.25	<=1	<=1	8	4	2	1	<=0.25	<=0.25
01-195	Pseudomonas aeruginosa	NEG	NEG	NEG	>16/8	>16/8	>1	>1	4	2	4/4	2/4	>4	>4	0.25	<=0.06	<=1	<=1	2	1	1	0.5	<=0.25	<=0.25
01-196	Acinetobacter baumannii	D	NA	OXA23	>16/8	>16/8	>1	>1	>16	>16	>8/4	>8/4	>4	>4	>2	>2	<=1	<=1	>8	>8	>4	>4	>32	>32
01-197	Proteus mirabilis	NEG	NEG	NEG	<=2/1	<=2/1	<=0.25	<=0.25	<=0.5	<=0.5	<=0.25/4	<=0.25/4	<=0.5	<=0.5	<=0.125	<=0.06	>4	>4		4	<=0.25	<=0.25	<=0.5	<=0.25
01-198	Enterobacter cloacae complex	NEG	NEG	NEG	>16/8	>16/8	<=0.25	<=0.25	<=0.5	<=0.5	<=0.25/4	<=0.25/4	<=0.5	<=0.5	<=0.125	<=0.06	<=1	<=1	0.5	1	<=0.25	<=0.25	<=0.25	<=0.25
01-199	Escherichia coli	NEG	NEG	NEG	8/4	8/4	<=0.25	<=0.25	<=0.5	<=0.5	<=0.25/4	<=0.25/4	<=0.5	<=0.5	1	0.5	<=1	<=1	0.5	<=0.25	1	0.5	<=0.25	<=0.25
01-200	Stenotrophomonas maltophilia	NA	NA	NEG	>16/8	>16/8	>1	>1	16	>16		>8/4	>4	>4	2	2		<=1	>8	>8	2	1	>32	>32
01-201	Stenotrophomonas maltophilia	NA	NA	NEG	16/8	>16/8	>1	>1	>16	>16		>8/4	>4	>4	>2	>2		>4	>8	>8	>4	>4	>32	>32
01-202	Klebsiella pneumoniae	Positive unclassified	POS	KPC	>16/8	>16/8	>1	>1	>16	>16	8/4	4/4	>4	>4	>2	>2	<=1	<=1	>8	>8	>4	>4	>32	>32
01-203	Escherichia coli	NEG	NEG	NEG	>16/8	16/8	>1	>1	>16	>16	<=0.25/4	<=0.25/4	>4	>4	>2	>2	<=1	<=1	0.5	1	>4	>4	<=0.25	<=0.25
01-204	Klebsiella pneumoniae	Positive unclassified	POS	KPC	>16/8	>16/8	>1	>1	>16	>16	2/4	1/4	>4	>4	>2	>2	<=1	<=1	>8	>8	>4	4	>32	>32
01-205	Klebsiella pneumoniae	Positive unclassified	POS	KPC	>16/8	>16/8	>1	>1	>16	>16	8/4	8/4	>4	>4	>2	>2	<=1	<=1	>8	>8	>4	>4	>32	>32
01-206	Klebsiella pneumoniae	Positive unclassified	POS	KPC	>16/8	>16/8	>1	>1	>16	>16	4/4	1/4	>4	>4	>2	>2	<=1	<=1	>8	>8	>4	>4	>32	>32
01-207	Acinetobacter haemolyticus	NA	NA	NEG	<=2/1	<=2/1	>1	>1	2	2	>8/4	1/4	2	2	0.25	<=0.06	2	>4	<=0.25	<=0.25	<=0.25	<=0.25	<=0.25	<=0.25
01-208	Stenotrophomonas maltophilia	NA	NA	NEG	>16/8	>16/8	>1	>1	16	>16		>8/4	>4	>4	2	2		4	>8	>8	1	1	>32	>32
01-209	Stenotrophomonas maltophilia	NA	NA	NEG	>16/8	>16/8	>1	>1	1	2		2/4	>4	>4	>2	1		<=1	>8	>8	2	1	>32	>32
01-210	Stenotrophomonas maltophilia	NA	NA	NEG	>16/8	>16/8	1	>1	>16	>16		>8/4	>4	>4	>2	>2		<=1	>8	>8	4	>4	>32	>32
01-211	Klebsiella pneumoniae	Positive unclassified	POS	KPC	>16/8	>16/8	>1	>1	>16	>16	4/4	4/4	>4	>4	>2	>2	>4	>4	<=0.25	>8	>4	>4	>32	>32
01-212	Stenotrophomonas maltophilia	NA	NA	NEG	>16/8	>16/8	>1	>1	4	8		4/4	>4	>4	1	1		>4	>8	>8	0.5	0.5	>32	>32
01-213	Enterobacter cloacae complex	NEG	POS	NEG	>16/8	>16/8	>1	>1	>16	>16	0.5/4	0.5/4	>4	>4	<=0.125	<=0.06	<=1	<=1	1	1	<=0.25	<=0.25	<=0.25	<=0.25
01-214	Escherichia coli	NEG	not be comfired	NEG	>16/8	>16/8	>1	>1	>16	>16	8/4	2/4	>4	>4	>2	>2	<=1	<=1	<=0.25	<=0.25	>4	>4	<=0.25	<=0.25
01-215	Klebsiella aerogenes	NEG	not be comfired	NEG	>16/8	>16/8	>1	>1	>16	16	1/4	<=0.25/4	>4	>4	1	0.5	<=1	<=1	1	1	1	1	<=0.25	<=0.25
01-216	Pseudomonas aeruginosa	NEG	NEG	NEG	>16/8	>16/8	>1	>1	8	16	4/4	4/4	>4	>4	<=0.125	<=0.06	<=1	<=1	8	2	<=0.25	<=0.25	4	2
01-217	Stenotrophomonas maltophilia	NA	NA	NEG	>16/8	>16/8	>1	>1	>16	>16		4/4	>4	>4	2	2		<=1	>8	>8	1	0.5	>32	>32
01-218	Enterobacter cloacae complex	NEG	NEG	NEG	>16/8	>16/8	>1	>1	>16	>16	2/4	2/4	>4	>4	<=0.125	<=0.06	<=1	<=1	<=0.25	0.5	0.5	<=0.25	<=0.25	<=0.25
01-219	Klebsiella pneumoniae	NEG	NEG	NEG	4/2	<=2/1	<=0.25	<=0.25	<=0.5	<=0.5	0.5/4	<=0.25/4	<=0.5	<=0.5	0.5	0.5	<=1	<=1	<=0.25	<=0.25	1	0.5	<=0.25	<=0.25
01-220	Acinetobacter junii	NA	NA	NEG	<=2/1	<=2/1	>1	1	>16	4	>8/4	0.5/4	>4	4	0.125	0.12	4	4	<=0.25	<=0.25	<=0.25	<=0.25	<=0.25	<=0.25
01-221	Klebsiella pneumoniae	NEG	NEG	NEG	8/4	8/4	>1	>1	16	>16	0.5/4	<=0.25/4	>4	>4	>2	>2	<=1	<=1	<=0.25	<=0.25	>4	>4	<=0.25	<=0.25
01-222	Stenotrophomonas maltophilia	NA	NA	NEG	>16/8	>16/8	>1	>1	>16	>16		>8/4	>4	>4	>2	>2		>4	>8	>8	2	2	>32	>32
01-223	Stenotrophomonas maltophilia	NA	NA	NEG	>16/8	>16/8	1	>1	>16	>16		>8/4	>4	>4	>2	>2		>4	>8	>8	>4	>4	>32	>32
01-224	Stenotrophomonas maltophilia	NA	NA	NEG	>16/8	>16/8	>1	>1	8	>16		>8/4	>4	>4	>2	2		2	>8	>8	2	1	>32	>32
01-225	Klebsiella pneumoniae	Positive unclassified	POS	KPC	>16/8	>16/8	>1	>1	>16	>16	2/4	1/4	>4	>4	>2	>2	<=1	<=1	>8	>8	>4	>4	>32	>32
01-226	Stenotrophomonas maltophilia	NA	NA	NEG	>16/8	>16/8	>1	>1	>16	>16		>8/4	>4	>4	>2	>2		4	>8	>8	2	4	>32	>32
01-227	Stenotrophomonas maltophilia	NA	NA	NEG	>16/8	>16/8	>1	>1	>16	>16		>8/4	>4	>4	2	2		<=1	>8	>8	1	1	>32	>32
01-228	Acinetobacter baumannii	D	NA	OXA23	>16/8	>16/8	>1	>1	>16	>16	>8/4	>8/4	>4	>4	>2	>2	<=1	<=1	>8	>8	>4	>4	32	>32
01-229	Acinetobacter baumannii	D	NA	OXA23	>16/8	>16/8	1	>1	>16	>16	>8/4	>8/4	>4	>4	>2	>2	<=1	<=1	>8	>8	>4	>4	>32	>32
01-230	Acinetobacter baumannii	D	NA	OXA23	>16/8	>16/8	>1	>1	>16	>16	>8/4	>8/4	>4	>4	>2	>2	<=1	<=1	>8	>8	>4	>4	>32	>32
01-231	Acinetobacter baumannii	D	NA	OXA23	>16/8	>16/8	>1	>1	>16	>16	>8/4	>8/4	>4	>4	>2	>2	<=1	<=1	>8	>8	>4	>4	32	>32
01-232	Escherichia coli	NEG	NEG	NEG	16/8	16/8	>1	>1	>16	>16	0.5/4	<=0.25/4	>4	>4	>2	>2	<=1	<=1	<=0.25	<=0.25	>4	>4	<=0.25	<=0.25
01-233	Escherichia coli	NEG	NEG	NEG	8/4	8/4	<=0.25	<=0.25	<=0.5	<=0.5	<=0.25/4	<=0.25/4	<=0.5	<=0.5	1	0.5	<=1	<=1	<=0.25	<=0.25	1	0.5	<=0.25	<=0.25
01-234	Escherichia coli	NEG	NEG	NEG	4/2	4/2	>1	>1	16	8	<=0.25/4	<=0.25/4	>4	>4	>2	>2	<=1	<=1	<=0.25	<=0.25	>4	>4	<=0.25	<=0.25
01-235	Escherichia coli	NEG	NEG	NEG	4/2	4/2	>1	>1	8	8	<=0.25/4	<=0.25/4	>4	>4	>2	>2	<=1	<=1	<=0.25	<=0.25	>4	>4	<=0.25	<=0.25
01-236	Escherichia coli	NEG	NEG	NEG	4/2	4/2	>1	>1	4	4	<=0.25/4	<=0.25/4	>4	>4	>2	>2	<=1	<=1	0.5	<=0.25	>4	>4	<=0.25	<=0.25
01-237	Escherichia coli	NEG	NEG	NEG	4/2	4/2	<=0.25	<=0.25	<=0.5	1	<=0.25/4	<=0.25/4	<=0.5	<=0.5	<=0.125	0.12	<=1	<=1	0.5	<=0.25	<=0.25	<=0.25	<=0.25	<=0.25
01-238	Escherichia coli	NEG	NEG	NEG	>16/8	16/8	>1	>1	>16	>16	4/4	2/4	>4	>4	>2	>2	<=1	<=1	<=0.25	<=0.25	>4	>4	<=0.25	<=0.25
01-239	Escherichia coli	NEG	NEG	NEG	16/8	16/8	>1	0.5	<=0.5	<=0.5	<=0.25/4	<=0.25/4	<=0.5	<=0.5	0.5	0.25	<=1	<=1	<=0.25	<=0.25	1	0.5	<=0.25	<=0.25
01-240	Escherichia coli	NEG	NEG	NEG	4/2	<=2/1	<=0.25	<=0.25	<=0.5	<=0.5	<=0.25/4	<=0.25/4	<=0.5	<=0.5	0.25	0.12	<=1	<=1	<=0.25	<=0.25	<=0.25	<=0.25	<=0.25	<=0.25
01-241	Escherichia coli	NEG	NEG	NEG	8/4	8/4	>1	>1	2	4	<=0.25/4	<=0.25/4	>4	>4	0.25	0.12	<=1	<=1	<=0.25	<=0.25	0.5	<=0.25	<=0.25	<=0.25
01-242	Escherichia coli	NEG	NEG	NEG	4/2	<=2/1	<=0.25	<=0.25	<=0.5	<=0.5	<=0.25/4	<=0.25/4	<=0.5	<=0.5	<=0.125	0.12	<=1	<=1	<=0.25	<=0.25	<=0.25	<=0.25	<=0.25	<=0.25
01-243	Escherichia coli	NEG	not be comfired	NEG	8/4	4/2	>1	>1	>16	>16	0.5/4	<=0.25/4	>4	>4	>2	>2	<=1	<=1	0.5	0.5	>4	>4	<=0.25	<=0.25
01-244	Escherichia coli	NEG	NEG	NEG	8/4	<=2/1	<=0.25	<=0.25	<=0.5	<=0.5	0.5/4	<=0.25/4	<=0.5	<=0.5	0.5	0.25	<=1	<=1	0.5	<=0.25	1	<=0.25	<=0.25	<=0.25
01-245	Escherichia coli	NEG	NEG	NEG	<=2/1	<=2/1	<=0.25	<=0.25	<=0.5	<=0.5	<=0.25/4	<=0.25/4	<=0.5	<=0.5	0.25	0.12	<=1	<=1	<=0.25	0.5	0.5	<=0.25	<=0.25	<=0.25
01-246	Escherichia coli	NEG	NEG	NEG	8/4	4/2	<=0.25	<=0.25	<=0.5	<=0.5	<=0.25/4	<=0.25/4	<=0.5	<=0.5	0.5	0.12	<=1	<=1	<=0.25	<=0.25	1	0.5	<=0.25	<=0.25
01-247	Escherichia coli	NEG	NEG	NEG	8/4	4/2	<=0.25	<=0.25	<=0.5	<=0.5	0.5/4	<=0.25/4	<=0.5	<=0.5	>2	>2	<=1	<=1	<=0.25	<=0.25	>4	>4	<=0.25	<=0.25
01-248	Escherichia coli	NEG	NEG	NEG	8/4	4/2	<=0.25	<=0.25	<=0.5	<=0.5	0.5/4	<=0.25/4	<=0.5	<=0.5	<=0.125	<=0.06	<=1	<=1	0.5	<=0.25	<=0.25	<=0.25	<=0.25	<=0.25
01-249	Escherichia coli	NEG	NEG	NEG	16/8	16/8	>1	>1	>16	>16	0.5/4	<=0.25/4	>4	>4	>2	>2	<=1	<=1	<=0.25	<=0.25	>4	>4	<=0.25	<=0.25
01-250	Escherichia coli	NEG	NEG	NEG	8/4	4/2	<=0.25	<=0.25	<=0.5	<=0.5	0.5/4	<=0.25/4	<=0.5	<=0.5	>2	>2	<=1	<=1	1	<=0.25	>4	>4	<=0.25	<=0.25
01-251	Escherichia coli	NEG	NEG	NEG	8/4	8/4	>1	>1	>16	>16	0.5/4	<=0.25/4	>4	>4	<=0.125	<=0.06	<=1	<=1	0.5	<=0.25	<=0.25	<=0.25	<=0.25	<=0.25
01-252	Escherichia coli	NEG	NEG	NEG	16/8	16/8	>1	1	<=0.5	<=0.5	<=0.25/4	<=0.25/4	<=0.5	<=0.5	0.5	0.25	<=1	<=1	0.5	<=0.25	0.5	<=0.25	<=0.25	<=0.25
01-253	Escherichia coli	NEG	NEG	NEG	16/8	8/4	>1	>1	8	16	<=0.25/4	<=0.25/4	>4	>4	>2	>2	<=1	<=1	<=0.25	<=0.25	>4	>4	<=0.25	<=0.25
01-254	Escherichia coli	NEG	NEG	NEG	8/4	8/4	>1	>1	4	16	<=0.25/4	<=0.25/4	>4	>4	>2	>2	<=1	<=1	<=0.25	<=0.25	>4	>4	<=0.25	<=0.25
B1	Pseudomonas aeruginosa	NEG	NEG	NEG	>16/8		>1		8		4/4		>4		2		<=1		>8		>4		16
B3	Pseudomonas aeruginosa	NEG	NEG	NEG	>16/8		>1		8		4/4		>4		0.5		<=1		>8		2		16
B4	Pseudomonas aeruginosa	B	POS	VIM	>16/8		1		>16		>8/4		>4		2		<=1				4		>32
B5	Pseudomonas aeruginosa	Positive unclassified	POS	IMP	>16/8		>1		>16		>8/4		>4		>2		<=1		>8		>4		>32
B6	Pseudomonas aeruginosa	B	NEG	NEG	>16/8		>1		8		4/4		>4		1		<=1		>8		4		16
B7	Pseudomonas aeruginosa	NEG	NEG	NEG	>16/8		>1		16		8/4		>4		1		<=1		2		4		1
B8	Pseudomonas aeruginosa	A	NEG	NEG	>16/8		>1		16		4/4		>4		1		<=1		>8		4		16
B10	Pseudomonas aeruginosa	NEG	NEG	NEG	>16/8		>1		>16		8/4		>4		1		<=1		>8		4		16
B11	Pseudomonas aeruginosa	A	NEG	NEG	>16/8		>1		>16		4/4		>4		0.5		<=1		>8		2		16
B12	Pseudomonas aeruginosa	NEG	NEG	NEG	>16/8		>1		4		4/4		>4		0.25		<=1		>8		1		>32
B13	Pseudomonas aeruginosa	A	NEG	NEG	>16/8		>1		>16		8/4		>4		1		<=1		>8		4		16
B14	Pseudomonas aeruginosa	A	NEG	NEG	>16/8		<=0.25		>16		8/4		>4		1		<=1		<=0.25		4		32
B15	Pseudomonas aeruginosa	A	NEG	NEG	>16/8		>1		8		4/4		>4		1		<=1		>8		2		32
B16	Pseudomonas aeruginosa	NEG	NEG	NEG	>16/8		>1		8		8/4		>4		0.5		<=1		>8		2		16
B17	Pseudomonas aeruginosa	NEG	NEG	NEG	>16/8		>1		8		4/4		>4		0.5		<=1		>8		2		16
B19	Pseudomonas aeruginosa	A	NEG	NEG	>16/8		>1		16		4/4		>4		2		<=1		>8		>4		16
B20	Pseudomonas aeruginosa	A	NEG	NEG	>16/8		1		16		2/4		>4		>2		<=1		>8		>4		16
B21	Pseudomonas aeruginosa	NEG	NEG	NEG	>16/8		>1		8		4/4		>4		0.25		<=1		>8		2		16
B22	Pseudomonas aeruginosa	NEG	NEG	NEG	>16/8		>1		8		4/4		>4		>2		<=1		>8		>4		16
B23	Pseudomonas aeruginosa	D	NEG	NEG	>16/8		>1		>16		8/4		>4		1		<=1		>8		4		32
B25	Pseudomonas aeruginosa	NEG	POS	NEG	>16/8		>1		4		4/4		>4		0.5		<=1		2		1		1
B26	Pseudomonas aeruginosa	NEG	NEG	NEG	>16/8		>1		8		4/4		>4		2		<=1		>8		>4		16
B27	Pseudomonas aeruginosa	B	POS	VIM	>16/8		1		>16		>8/4		>4		2		<=1		>8		4		>32
02-001	Escherichia coli	NEG	NEG	NEG	8/4	4/2	<=0.25	<=0.25	<=0.5		<=0.25/4	<=0.25/4	<=0.5	<=0.5	0.25	0.25	<=1		0.5		0.5	0.5	<=0.25	<=0.25
02-002	Escherichia coli	NEG	NEG	NEG	<=2/1	<=2/1	<=0.25	<=0.25	<=0.5		<=0.25/4	<=0.25/4	<=0.5	<=0.5	0.25	0.12	<=1		<=0.25		0.5	<=0.25	<=0.25	<=0.25
02-003	Escherichia coli	NEG	NEG	NEG	8/4	4/2	<=0.25	<=0.25	<=0.5		0.5/4	<=0.25/4	<=0.5	<=0.5	>2	>2	<=1		0.5		>4	>4	<=0.25	<=0.25
02-004	Escherichia coli	NEG	NEG	NEG	4/2	4/2	>1	>1	4		<=0.25/4	<=0.25/4	>4	>4	>2	>2	<=1		<=0.25		>4	>4	<=0.25	<=0.25
02-005	Escherichia coli	NEG	NEG	NEG	8/4	4/2	>1	>1	2		<=0.25/4	<=0.25/4	>4	>4	>2	>2	4		<=0.25		>4	>4	<=0.25	<=0.25
02-006	Klebsiella pneumoniae	Positive unclassified	POS	KPC	>16/8	>16/8	>1	>1	>16		4/4	2/4	>4	>4	>2	>2	<=1		>8		>4	>4	>32	>32
02-007	Klebsiella pneumoniae	Positive unclassified	POS	KPC	>16/8	>16/8	>1	>1	>16		8/4	8/4	>4	>4	>2	>2	<=1		>8		>4	>4	>32	>32
02-008	Klebsiella pneumoniae	Positive unclassified	POS	KPC	>16/8	>16/8	>1	>1	>16		4/4	2/4	>4	>4	>2	>2	<=1		>8		>4	>4	>32	>32
02-009	Klebsiella pneumoniae	NEG	NEG	NEG	4/2	4/2	>1	>1	16		0.5/4	<=0.25/4	>4	>4	1	0.5	<=1		<=0.25		1	1	<=0.25	<=0.25
02-010	Klebsiella pneumoniae	NEG	NEG	NEG	<=2/1	<=2/1	<=0.25	<=0.25	<=0.5		0.5/4	0.5/4	<=0.5	<=0.5	>2	>2	<=1		<=0.25		4	4	<=0.25	<=0.25
02-011	Pseudomonas aeruginosa	A	not be comfired	NEG	>16/8	>16/8	>1	>1	>16		8/4	8/4	>4	>4	>2	>2	<=1		>8		>4	>4	32	32
02-012	Pseudomonas aeruginosa	NEG	NEG	NEG	>16/8	>16/8	>1	>1	16		1/4	2/4	>4	>4	2	2	<=1		>8		>4	4	8	8
02-013	Pseudomonas aeruginosa	A	NEG	KPC/NDM	>16/8	>16/8	>1	>1	>16		8/4	8/4	>4	>4	>2	>2	<=1		>8		>4	>4	32	16
02-014	Acinetobacter baumannii	NEG	NA	NEG	8/4	16/8	1	>1	4		8/4	2/4	>4	>4	0.125	0.25	<=1		<=0.25		<=0.25	<=0.25	<=0.25	<=0.25
02-015	Acinetobacter baumannii	D	NA	OXA23	>16/8	>16/8	>1	>1	>16		>8/4	>8/4	>4	>4	>2	>2	<=1		>8		>4	>4	32	>32
02-016	Klebsiella pneumoniae	Positive unclassified	POS	KPC	>16/8	>16/8	>1	>1	>16	>16	4/4	2/4	>4	>4	>2	>2	>4	>4	>8	>8	>4	>4	>32	>32
02-017	Klebsiella pneumoniae	A	POS	KPC	>16/8	>16/8	>1	>1	>16	>16	<=0.25/4	1/4	>4	>4	>2	>2	>4	>4	>8	>8	>4	>4	>32	>32
02-018	Klebsiella pneumoniae	Positive unclassified	POS	KPC	>16/8	>16/8	>1	>1	>16	>16	2/4	2/4	>4	>4	>2	>2	<=1	<=1	>8	>8	>4	>4	>32	>32
02-019	Klebsiella pneumoniae	Positive unclassified	POS	KPC	>16/8	>16/8	>1	>1	>16	>16	4/4	2/4	>4	>4	>2	>2	>4	>4	>8	>8	>4	>4	>32	>32
02-020	Klebsiella pneumoniae	A	NEG	NEG	>16/8	>16/8	>1	>1	>16	>16	2/4	1/4	>4	>4	>2	>2	>4	>4	0.5	0.5	>4	>4	<=0.25	<=0.25
02-021	Klebsiella pneumoniae	NEG	NEG	NEG	4/2	4/2	>1	>1	16	16	0.5/4	<=0.25/4	>4	>4	0.5	0.25	<=1	2	<=0.25	<=0.25	0.5	0.5	<=0.25	<=0.25
02-022	Klebsiella pneumoniae	NEG	NEG	NEG	<=2/1	<=2/1	<=0.25	<=0.25	<=0.5	<=0.5	<=0.25/4	<=0.25/4	<=0.5	<=0.5	<=0.125	<=0.06	<=1	<=1	<=0.25	<=0.25	<=0.25	<=0.25	<=0.25	<=0.25
02-023	Klebsiella pneumoniae	NEG	NEG	NEG	16/8	16/8	>1	>1	>16	16	0.5/4	<=0.25/4	>4	>4	2	1	<=1	<=1	0.5	<=0.25	1	0.5	<=0.25	<=0.25
02-024	Klebsiella pneumoniae	NEG	NEG	NEG	8/4	8/4	>1	>1	>16	>16	1/4	<=0.25/4	>4	>4	>2	>2	<=1	<=1	0.5	<=0.25	>4	>4	<=0.25	<=0.25
02-025	Pseudomonas aeruginosa	A	NEG	NEG	>16/8	>16/8	>1	>1	8	8	8/4	8/4	>4	>4	0.5	0.5	<=1	<=1	>8	>8	4	4	16	32
02-026	Escherichia coli	NEG	NEG	NEG	8/4	8/4	>1	>1	8	8	<=0.25/4	<=0.25/4	>4	>4	>2	>2	4	>4	0.5	<=0.25	>4	>4	<=0.25	<=0.25
02-027	Klebsiella pneumoniae	NEG	NEG	NEG	4/2	<=2/1	<=0.25	<=0.25	<=0.5	<=0.5	0.5/4	<=0.25/4	<=0.5	<=0.5	<=0.125	<=0.06	<=1	<=1	0.5	<=0.25	<=0.25	<=0.25	<=0.25	<=0.25
02-028	Klebsiella pneumoniae	NEG	NEG	NEG	<=2/1	<=2/1	<=0.25	<=0.25	<=0.5	<=0.5	0.5/4	<=0.25/4	<=0.5	<=0.5	<=0.125	<=0.06	<=1	2	<=0.25	<=0.25	<=0.25	<=0.25	<=0.25	<=0.25
02-029	Klebsiella pneumoniae	NEG	NEG	NEG	4/2	<=2/1	<=0.25	<=0.25	<=0.5	<=0.5	0.5/4	<=0.25/4	<=0.5	<=0.5	<=0.125		<=1		0.5	<=0.25	<=0.25	0.5	<=0.25	<=0.25
02-030	Escherichia coli	NEG	NEG	NEG	8/4	4/2	<=0.25	<=0.25	<=0.5	<=0.5	<=0.25/4	<=0.25/4	<=0.5	<=0.5	>2	>2	<=1	<=1	<=0.25	<=0.25	>4	>4	<=0.25	<=0.25
02-031	Klebsiella pneumoniae	Positive unclassified	POS	KPC	>16/8	>16/8	>1	>1	>16	>16	4/4	2/4	>4	>4	>2	>2	>4	>4	>8	>8	>4	>4	>32	>32
02-032	Enterobacter cloacae complex	NEG	NEG	NEG	>16/8	>16/8	>1	>1	>16		0.5/4	1/4	>4	>4	>2	>2	<=1		<=0.25		>4	>4	<=0.25	<=0.25
02-033	Salmonella spp.	NEG	NEG	NEG	8/4	8/4	0.5	0.5	<=0.5		<=0.25/4	<=0.25/4	<=0.5	<=0.5	0.25	0.12	<=1		<=0.25		0.5	<=0.25	<=0.25	<=0.25
02-034	Salmonella spp.	NEG	NEG	NEG	16/8	8/4	0.5	0.5	<=0.5		<=0.25/4	<=0.25/4	<=0.5	<=0.5	0.25	0.25	<=1		<=0.25		0.5	<=0.25	<=0.25	<=0.25
02-035	Salmonella spp.	NEG	NEG	NEG	<=2/1	<=2/1	<=0.25	<=0.25	<=0.5		0.5/4	1/4	<=0.5	<=0.5	<=0.0625	<=0.06	<=1		0.5		<=0.25	<=0.25	<=0.25	<=0.25
02-036	Salmonella spp.	NEG	NEG	NEG	<=2/1	<=2/1	<=0.25	<=0.25	<=0.5		<=0.25/4	0.5/4	<=0.5	<=0.5	<=0.0625	<=0.06	<=1		<=0.25		<=0.25	<=0.25	<=0.25	<=0.25
02-037	Salmonella spp.	NEG	NEG	NEG	8/4	8/4	>1	>1	>16		1/4	0.5/4	>4	>4	1	2	<=1		0.5		4	4	<=0.25	<=0.25
02-038	Salmonella spp.	NEG	NEG	NEG	8/4	8/4	<=0.25	<=0.25	<=0.5		<=0.25/4	<=0.25/4	<=0.5	<=0.5	0.25	0.12	<=1		<=0.25		0.5	<=0.25	<=0.25	<=0.25
02-039	Salmonella spp.	NEG	NEG	NEG	<=2/1	<=2/1	<=0.25	<=0.25	<=0.5		0.5/4	<=0.25/4	<=0.5	<=0.5	<=0.0625	<=0.06	<=1		<=0.25		<=0.25	<=0.25	<=0.25	<=0.25
02-040	Salmonella spp.	NEG	NEG	NEG	8/4	8/4	0.5	<=0.25	<=0.5		0.5/4	<=0.25/4	<=0.5	<=0.5	<=0.0625	<=0.06	<=1		<=0.25		<=0.25	<=0.25	<=0.25	<=0.25
02-041	Salmonella spp.	NEG	NEG	NEG	<=2/1	<=2/1	<=0.25	<=0.25	<=0.5		<=0.25/4	<=0.25/4	<=0.5	<=0.5	1	0.5	<=1		<=0.25		1	0.5	<=0.25	<=0.25
02-042	Salmonella spp.	NEG	NEG	NEG	8/4	8/4	0.5	0.5	<=0.5		<=0.25/4	<=0.25/4	<=0.5	<=0.5	0.25	0.12	<=1		<=0.25		0.5	<=0.25	<=0.25	<=0.25
02-043	Klebsiella pneumoniae	Positive unclassified	POS	KPC	>16/8	>16/8	>1	>1	>16		4/4	4/4	>4	>4	>2	>2	<=1		>8		>4	>4	>32	>32
02-044	Klebsiella pneumoniae	Positive unclassified	POS	KPC	>16/8	>16/8	>1	>1	>16		1/4	2/4	>4	>4	>2	>2	>4		>8		>4	>4	>32	>32
02-045	Klebsiella pneumoniae	Positive unclassified	POS	NDM	>16/8	>16/8	>1	>1	>16		>8/4	>8/4	>4	>4	>2	>2	>4		>8		>4	>4	>32	>32
02-046	Klebsiella pneumoniae	NEG	not be comfired	NEG	16/8	16/8	>1	>1	>16		1/4	1/4	>4	>4	0.5	0.5	<=1		<=0.25		0.5	0.5	<=0.25	<=0.25
02-047	Klebsiella pneumoniae	Positive unclassified	POS	KPC	>16/8	>16/8	>1	>1	>16		1/4	1/4	>4	>4	>2	>2	<=1		>8		>4	>4	>32	>32
02-048	Klebsiella aerogenes	NEG	NEG	NEG	>16/8	>16/8	<=0.25	<=0.25	<=0.5	<=0.5	0.5/4	<=0.25/4	<=0.5	<=0.5	<=0.125	<=0.06	<=1	<=1	2	2	<=0.25	<=0.25	<=0.25	<=0.25
02-049	Klebsiella oxytoca	B	POS	NDM	>16/8	>16/8	>1	>1	>16	>16	>8/4	>8/4	>4	>4	>2	>2	<=1	2	>8	>8	>4	>4	32	32
02-050	Escherichia coli	A	POS	KPC	>16/8	>16/8	>1	>1	>16	>16	0.5/4	<=0.25/4	>4	>4	>2	>2	<=1	<=1	8	8	>4	>4	4	4
02-051	Escherichia coli	B	POS	NDM	>16/8	>16/8	>1	>1	>16	>16	>8/4	>8/4	>4	>4	>2	>2	<=1	<=1	>8	>8	>4	>4	>32	>32
02-052	Escherichia coli	B	POS	NDM	>16/8	>16/8	>1	>1	>16	>16	>8/4	<=0.25/4	>4	>4	>2	>2	<=1	<=1	>8	>8	>4	>4	>32	>32
02-053	Escherichia coli	NEG	NEG	NEG	16/8	16/8	>1	>1	16	>16	<=0.25/4	<=0.25/4	>4	>4	>2	>2	<=1	<=1	<=0.25	<=0.25	>4	>4	<=0.25	<=0.25
02-054	Escherichia coli	NEG	NEG	NEG	8/4	8/4	>1	>1	>16	>16	0.5/4	<=0.25/4	>4	>4	>2	>2	<=1	<=1	0.5	<=0.25	>4	>4	<=0.25	<=0.25
02-055	Klebsiella pneumoniae	NEG	NEG	NEG	16/8	16/8	>1	>1	4	8	0.5/4	<=0.25/4	>4	>4	>2	>2	<=1	<=1	0.5	<=0.25	>4	>4	<=0.25	<=0.25
02-056	Klebsiella pneumoniae	A	POS	NEG	16/8	8/4	>1	>1	16	16	0.5/4	1/4	>4	>4	>2	>2	<=1	<=1	0.5	1	>4	>4	1	0.5
02-057	Klebsiella pneumoniae	NEG	NEG	NEG	16/8	8/4	>1	>1	4	>16	0.5/4	<=0.25/4	>4	>4	2	2	<=1	<=1	0.5	0.5	2	2	<=0.25	4
02-058	Klebsiella pneumoniae	Positive unclassified	NEG	KPC	>16/8	>16/8	>1	>1	>16	>16	>8/4	>8/4	>4	>4	>2	>2	<=1	>4	2	0.5	>4	>4	8	8
02-059	Klebsiella pneumoniae	Positive unclassified	NEG	KPC	>16/8	>16/8	>1	>1	>16	>16	4/4	2/4	>4	>4	>2	>2	<=1	<=1	>8	>8	>4	>4	>32	>32
02-060	Klebsiella pneumoniae	Positive unclassified	POS	KPC	>16/8	>16/8	>1	>1	>16	>16	4/4	2/4	>4	>4	>2	>2	>4	>4	>8	>8	>4	>4	>32	>32
02-061	Enterobacter cloacae complex	NEG	NEG	NEG	>16/8	>16/8	>1	>1	>16	>16	0.5/4	<=0.25/4	>4	>4	>2	>2	<=1	<=1	0.5	0.5	>4	>4	<=0.25	<=0.25
02-062	Proteus mirabilis	B	NEG	NEG	8/4	16/8	<=0.25	<=0.25	<=0.5	<=0.5	<=0.25/4	<=0.25/4	<=0.5	<=0.5	>2	>2	>4	>4		4	>4	>4	1	<=0.25
02-063	Klebsiella pneumoniae	NEG	NEG	NEG	4/2	>16/8	>1	>1	8	16	0.5/4	0.5/4	>4	>4	>2	>2	<=1	<=1	<=0.25	<=0.25	>4	>4	<=0.25	<=0.25
02-064	Enterobacter cloacae complex	NEG	NEG	NEG	>16/8	>16/8	>1	>1	>16	>16	2/4	2/4	>4	>4	<=0.125		<=1	<=1	1	1	<=0.25		<=0.25	<=0.25
02-065	Klebsiella pneumoniae	Positive unclassified	POS	KPC	>16/8	>16/8	>1	>1	>16	>16	4/4	4/4	>4	>4	>2	>2	<=1	<=1	>8	>8	>4	>4	>32	>32
02-066	Klebsiella pneumoniae	Positive unclassified	POS	KPC	>16/8	>16/8	>1	>1	>16	>16	2/4	2/4	>4	>4	>2	>2	>4	>4	>8	>8	>4	>4	>32	>32
02-067	Escherichia coli	NEG	NEG	NEG	>16/8	>16/8	>1	>1	16	16	1/4	<=0.25/4	>4	>4	>2	>2	<=1	<=1	0.5	<=0.25	>4	>4	<=0.25	<=0.25
02-068	Klebsiella pneumoniae	NEG	NEG	NEG	16/8	16/8	>1	>1	4	8	2/4	0.5/4	>4	>4	>2	>2	<=1	<=1	<=0.25	<=0.25	>4	>4	<=0.25	<=0.25
02-069	Klebsiella pneumoniae	NEG	NEG	NEG	16/8	16/8	>1	>1	16	8	2/4	<=0.25/4	>4	>4	2	2	<=1	<=1	0.5	0.5	1		<=0.25	<=0.25
02-070	Klebsiella pneumoniae	Positive unclassified	POS	KPC	>16/8	>16/8	>1	>1	>16	>16	4/4	2/4	>4	>4	>2	>2	>4	>4	>8	>8	>4	>4	>32	>32
02-071	Klebsiella pneumoniae	Positive unclassified	POS	KPC	>16/8	>16/8	>1	>1	>16	>16	2/4	2/4	>4	>4	>2	>2	>4	>4	>8	>8	>4	>4	>32	>32
02-072	Klebsiella pneumoniae	NEG	NEG	NEG	8/4	8/4	1	0.5	1	2	1/4	1/4	<=0.5	<=0.5	>2	>2	<=1	<=1	<=0.25	0.5	>4	4	<=0.25	<=0.25
02-073	Klebsiella pneumoniae	Positive unclassified	POS	KPC	>16/8	>16/8	>1	>1	>16	>16	2/4	1/4	>4	>4	>2	>2	>4	>4	>8	>8	>4	>4	>32	>32
02-074	Escherichia coli	NEG	NEG	NEG	8/4	8/4	>1	>1	4	8	<=0.25/4	<=0.25/4	>4	>4	0.25	0.25	<=1	<=1	<=0.25	<=0.25	0.5	0.5	<=0.25	<=0.25
02-075	Escherichia coli	NEG	NEG	NEG	8/4	8/4	>1	>1	>16	>16	2/4	1/4	>4	>4	2	2	<=1	<=1	2	1	2	2	<=0.25	<=0.25
02-076	Escherichia coli	NEG	NEG	NEG	16/8	16/8	>1	>1	>16	>16	0.5/4	<=0.25/4	>4	>4	>2	>2	<=1	<=1	<=0.25	<=0.25	>4	>4	<=0.25	<=0.25
02-077	Escherichia coli	B	POS	NDM	>16/8	>16/8	>1	>1	>16	>16	>8/4	>8/4	>4	>4	>2	>2	<=1	<=1	>8	>8	>4	>4	>32	>32
02-078	Klebsiella pneumoniae	B	POS	NDM	>16/8	>16/8	>1	>1	>16	>16	>8/4	>8/4	>4	>4	>2	>2	<=1	<=1	>8	>8	>4	>4	>32	>32
02-079	Acinetobacter baumannii	D	NA	OXA23	>16/8	>16/8	1	>1	>16	>16	>8/4	>8/4	>4	>4	>2	>2	<=1	<=1	>8	>8	>4	>4	>32	>32
02-080	Acinetobacter baumannii	D	NA	OXA23	>16/8	>16/8	>1	>1	>16	>16	>8/4	>8/4	>4	>4	>2	>2	<=1	<=1	>8	>8	>4	>4	>32	>32
02-081	Escherichia coli	NEG	NEG	NEG	8/4		>1		2		0.5/4		>4		>2		<=1		0.5		>4		<=0.25
02-082	Acinetobacter baumannii	NEG	NA	NEG	8/4	>16/8	>1	>1	4	>16	8/4	>8/4	>4	>4	0.25	>2	<=1	<=1	<=0.25	>8	<=0.25	4	<=0.25	32
02-083	Acinetobacter baumannii	NEG	NA	NEG	16/8	16/8	>1	>1	4	4	>8/4	8/4	>4	>4	0.125	0.12	<=1	<=1	0.5	<=0.25	<=0.25	<=0.25	<=0.25	<=0.25
02-084	Acinetobacter baumannii	NEG	NA	NEG	16/8		>1		4		>8/4		>4		0.125		<=1		<=0.25		<=0.25		<=0.25
02-085	Acinetobacter baumannii	NEG	NA	NEG	8/4	4/2	1	1	1	2	8/4	2/4	4	>4	<=0.0625	<=0.06	<=1	<=1	0.5	<=0.25	<=0.25	<=0.25	<=0.25	<=0.25
02-086	Acinetobacter baumannii	NEG	NA	NEG	8/4	8/4	>1	>1	2	4	>8/4	4/4	>4	>4	0.25		<=1	<=1	<=0.25	<=0.25	<=0.25	0.5	<=0.25	<=0.25
02-087	Acinetobacter baumannii	NEG	NA	NEG	16/8	>16/8	>1	>1	4	4	>8/4	4/4	>4	>4	0.125		<=1	<=1	<=0.25	<=0.25	<=0.25		<=0.25	<=0.25
02-088	Escherichia coli	NEG	NEG	NEG	4/2	<=2/1	<=0.25	<=0.25	<=0.5	<=0.5	<=0.25/4	<=0.25/4	<=0.5	<=0.5	2	2	<=1	<=1	0.5	<=0.25	4	2	<=0.25	<=0.25
02-089	Pseudomonas aeruginosa	NEG	NEG	NEG	>16/8	>16/8	>1	>1	4	2	2/4	2/4	>4	>4	0.25	0.12	<=1	<=1	4	1	1	0.5	<=0.25	<=0.25
02-090	Pseudomonas aeruginosa	A	NEG	NEG	>16/8	>16/8	>1	>1	>16	>16	8/4	8/4	>4	>4	0.5	0.5	<=1	<=1	>8	>8	2	2	16	32
02-091	Pseudomonas aeruginosa	Positive unclassified	NEG	NEG	>16/8	>16/8	>1	>1	>16	>16	>8/4	>8/4	>4	>4	>2	>2	<=1	<=1	>8	>8	>4	>4	>32	>32
02-092	Pseudomonas aeruginosa	D	NEG	NEG	>16/8	>16/8	>1	>1	>16	>16	4/4	4/4	>4	>4	>2	>2	<=1	2	>8	>8	>4	>4	16	8
02-093	Klebsiella pneumoniae	NEG	NEG	NEG	4/2	<=2/1	<=0.25	<=0.25	<=0.5	<=0.5	0.5/4	<=0.25/4	<=0.5	<=0.5	<=0.125	<=0.06	<=1	2	0.5	<=0.25	<=0.25	<=0.25	<=0.25	<=0.25
02-094	Acinetobacter haemolyticus	NA	NA	NEG	16/8	16/8	>1	>1	16	8	>8/4	>8/4	>4	>4	0.25	0.12	<=1	4	1	0.5	<=0.25	<=0.25	0.5	1
02-095	Klebsiella pneumoniae	Positive unclassified	POS	KPC	>16/8	>16/8	>1	>1	>16	>16	4/4	2/4	>4	>4	>2	>2	>4	>4	>8	>8	>4	>4	>32	>32
02-096	Klebsiella pneumoniae	Positive unclassified	POS	KPC	>16/8	>16/8	>1	>1	>16	>16	4/4	4/4	>4	>4	>2	>2	>4	>4	>8	>8	>4	>4	>32	>32
02-097	Escherichia coli	B	POS	NDM	>16/8	>16/8	>1	>1	>16	>16	>8/4	>8/4	>4	>4	>2	>2	<=1	<=1	>8	>8	>4	>4	>32	>32
02-098	Acinetobacter baumannii	D	NA	OXA23	>16/8	>16/8	>1	>1	>16	>16	>8/4	>8/4	>4	>4	>2	>2	<=1	<=1	>8	>8	>4	>4	32	32
02-099	Acinetobacter baumannii	D	NA	OXA23	>16/8	>16/8	>1	>1	>16	>16	>8/4	>8/4	>4	>4	>2	>2	<=1	2	>8	>8	>4	>4	>32	>32
02-100	Klebsiella pneumoniae	B	POS	IMP	>16/8	>16/8	>1	>1	>16	>16	>8/4	>8/4	>4	>4	<=0.125	0.25	<=1	<=1	4	4	<=0.25	4	8	32
02-101	Acinetobacter baumannii	D	NA	OXA23	>16/8	>16/8	>1	>1	>16	>16	>8/4	>8/4	>4	>4	>2	>2	<=1	2	>8	>8	>4	>4	32	>32
02-102	Klebsiella pneumoniae	Positive unclassified	POS	NEG	>16/8	>16/8	>1	>1	>16	>16	>8/4	>8/4	>4	>4	>2	>2	<=1	<=1	>8	>8	>4	>4	>32	>32
02-103	Acinetobacter baumannii	D	NA	OXA23	>16/8	>16/8	1	>1	>16	>16	>8/4	>8/4	>4	>4	>2	>2	<=1	<=1	>8	>8	>4	>4	>32	>32
02-104	Klebsiella pneumoniae	Positive unclassified	POS	KPC	>16/8	>16/8	>1	>1	>16	>16	4/4	>8/4	>4	>4	>2	>2	>4	>4	>8	>8	>4	>4	>32	>32
02-105	Klebsiella pneumoniae	Positive unclassified	POS	KPC	>16/8	>16/8	>1	>1	>16	>16	8/4	8/4	>4	>4	>2	>2	<=1	4	>8	>8	>4	>4	>32	>32
02-106	Klebsiella pneumoniae	Positive unclassified	POS	KPC	>16/8	>16/8	>1	>1	>16	>16	4/4	2/4	>4	>4	>2	>2	<=1	<=1	>8	>8	>4	>4	>32	>32
02-107	Acinetobacter baumannii	D	NA	OXA23	>16/8	>16/8	>1	>1	>16	>16	>8/4	>8/4	>4	>4	>2	>2	<=1	2	>8	>8	>4	>4	>32	>32
02-108	Klebsiella pneumoniae	Positive unclassified	POS	KPC	>16/8	>16/8	>1	>1	>16	>16	8/4	4/4	>4	>4	>2	>2	<=1	<=1	>8	>8	>4	>4	>32	>32
02-109	Acinetobacter baumannii	D	NA	OXA23	>16/8	8/4	>1	>1	>16	>16	>8/4	>16/8	>4	>4	>2	>2	<=1	2	>8	>8	>4	>4	16	32
02-110	Klebsiella pneumoniae	Positive unclassified	POS	KPC	>16/8	>16/8	>1	>1	>16	>16	8/4	8/4	>4	>4	>2	>2	<=1	<=1	>8	>8	>4	>4	>32	>32
02-111	Salmonella spp.	NEG	NEG	NEG	8/4	8/4	0.5	0.5	<=0.5	<=0.5	<=0.25/4	<=0.25/4	<=0.5	<=0.5	0.25	0.25	>4	>4	<=0.25	<=0.25	0.5	<=0.25	<=0.25	<=0.25
02-112	Acinetobacter baumannii	D	NA	OXA23	>16/8	>16/8	>1	>1	>16	>16	>8/4	>8/4	>4	>4	>2	>2	<=1	<=1	>8	>8	>4	>4	>32	>32
02-113	Acinetobacter baumannii	D	NA	OXA23	>16/8	>16/8	1	>1	>16	>16	>8/4	>8/4	>4	>4	>2	>2	<=1	<=1	>8	>8	>4	4	>32	>32
02-114	Acinetobacter baumannii	D	NA	OXA23	>16/8	>16/8	>1	>1	>16	>16	>8/4	>8/4	>4	>4	>2	>2	<=1	<=1	>8	>8	>4	>4	>32	>32
02-115	Acinetobacter baumannii	D	NA	OXA23	>16/8	>16/8	>1	>1	>16	>16	>8/4	8/4	>4	>4	>2	>2	<=1	4	>8	>8	>4	>4	>32	>32
02-116	Acinetobacter baumannii	D	NA	OXA23	>16/8		>1		>16		>8/4		>4		>2		<=1		>8		>4		>32
02-117	Acinetobacter baumannii	D	NA	OXA23	>16/8		>1		>16		>8/4		>4		>2		<=1		>8		>4		>32
02-118	Acinetobacter baumannii	Positive unclassified	NA	OXA23	>16/8	>16/8	>1	>1	>16	>16	>8/4	8/4	>4	>4	>2	>2	<=1	2	>8	>8	>4	4	>32	>32
02-119	Escherichia coli	NEG	NEG	NEG	16/8	8/4	>1	>1	16	16	<=0.25/4	<=0.25/4	>4	>4	>2	1	<=1	<=1	0.5	<=0.25	4	2	<=0.25	<=0.25
02-120	Escherichia coli	NEG	NEG	NEG	8/4	8/4	<=0.25	<=0.25	<=0.5	<=0.5	<=0.25/4	<=0.25/4	<=0.5	<=0.5	0.5	0.25	<=1	<=1	<=0.25	<=0.25	1	0.5	<=0.25	<=0.25
02-121	Escherichia coli	NEG	NEG	NEG	8/4	8/4	>1	>1	>16	>16	<=0.25/4	<=0.25/4	>4	>4	>2	>2	<=1	2	<=0.25	<=0.25	>4	>4	<=0.25	<=0.25
02-122	Escherichia coli	NEG	NEG	NEG	16/8	16/8	>1	>1	4	4	<=0.25/4	<=0.25/4	>4	>4	>2	>2	<=1	<=1	<=0.25	<=0.25	>4	>4	<=0.25	<=0.25
02-123	Escherichia coli	NEG	NEG	NEG		8/4		>1		1		<=0.25/4		>4		>2		<=1		<=0.25		>4		<=0.25
02-124	Escherichia coli	NEG	NEG	NEG		<=2/1		<=0.25		<=0.5		<=0.25/4		<=0.5		0.12		<=1		<=0.25		<=0.25		<=0.25
02-125	Escherichia coli	NEG	NEG	NEG	8/4	8/4	>1	<=0.25	<=0.5	<=0.5	<=0.25/4	<=0.25/4	>4	>4	>2	2	<=1	<=1	1	<=0.25	>4	4	0.5	<=0.25
02-126	Escherichia coli	NEG	NEG	NEG	4/2	4/2	>1	>1	4	4	<=0.25/4	<=0.25/4	>4	>4	0.5	0.5	<=1	2	<=0.25	<=0.25	1	0.5	<=0.25	<=0.25
02-127	Acinetobacter ursingii	NA	NA	NEG		4/2		>1		16		>8/4		>4		0.25		<=1		<=0.25		0.5		<=0.25
02-128	Acinetobacter junii	NA	NA	NEG		<=2/1		0.5		16		1/4		2		0.12		>4		<=0.25		<=0.25		<=0.25
02-129	Acinetobacter junii	NA	NA	NEG		<=2/1		0.5		1		0.5/4		1		<=0.06		2		<=0.25		<=0.25		<=0.25
02-130	Acinetobacter johnsonii	NA	NA	NEG		4/2		>1		>16		>8/4		>4		>2		<=1		8		>4		4
02-131	Acinetobacter pittii	NA	NA	NEG	>16/8	<=2/1	>1	>1	>16	2	>8/4	>8/4	>4	<=0.5	>2	2	<=1	<=1	2	<=0.25	>4	0.5	2	<=0.25
02-132	Acinetobacter johnsonii	NA	NA	NEG		>16/8		>1		>16		>8/4		>4		>2		<=1		2		>4		2
02-133	Acinetobacter pittii	NA	NA	NEG	>16/8	16/8	>1	>1	2	2	>8/4	8/4	>4	>4	0.25	<=0.06	<=1	<=1	<=0.25	<=0.25	<=0.25	<=0.25	<=0.25	0.5
02-134	Acinetobacter baumannii	B	NA	OXA23	>16/8	>16/8	>1	>1	>16	>16	>8/4	8/4	>4	>4	>2	>2	<=1	2	>8	>8	>4	>4	32	>32
02-135	Acinetobacter baumannii	D	NA	OXA23	>16/8	>16/8	>1	>1	>16	>16	>8/4	>8/4	>4	>4	>2	>2	<=1	<=1	>8	>8	>4	>4	>32	32
02-136	Acinetobacter baumannii	NEG	NA	NEG		>16/8		>1		>16		>8/4		>4		>2		<=1		>8		4		>32
02-137	Acinetobacter baumannii	B	NA	OXA23	>16/8	>16/8	>1	>1	>16	>16	>8/4	8/4	>4	>4	>2	>2	<=1	2	>8	>8	>4	>4	>32	>32
02-138	Acinetobacter baumannii	D	NA	OXA23	>16/8	>16/8	>1	>1	>16	>16	>8/4	8/4	>4	>4	>2	>2	<=1	2	>8	>8	>4	4	>32	>32
02-139	Acinetobacter baumannii	D	NA	OXA23	>16/8	>16/8	>1	>1	>16	>16	>8/4	>8/4	>4	>4	>2	>2	<=1	2	>8	>8	>4	>4	>32	>32
02-140	Acinetobacter baumannii	D	NA	OXA23	>16/8	>16/8	>1	>1	>16	>16	>8/4	>8/4	>4	>4	>2	>2	<=1	<=1	>8	>8	>4	4	>32	>32
02-141	Acinetobacter baumannii	NEG	NA	OXA23		>16/8		>1		>16		>8/4		>4		>2		<=1		>8		>4		>32
02-142	Escherichia coli	NEG	NEG	NEG	8/4	8/4	<=0.25	<=0.25	<=0.5	<=0.5	<=0.25/4	<=0.25/4	<=0.5	<=0.5	>2	>2	<=1	<=1	<=0.25	<=0.25	>4	>4	<=0.25	<=0.25
02-143	Escherichia coli	NEG	NEG	NEG	8/4	4/2	<=0.25	<=0.25	<=0.5	<=0.5	<=0.25/4	<=0.25/4	<=0.5	<=0.5	<=0.125	<=0.06	<=1	<=1	<=0.25	<=0.25	<=0.25	<=0.25	<=0.25	<=0.25
02-144	Escherichia coli	NEG	NEG	NEG	8/4	8/4	<=0.25	<=0.25	<=0.5	<=0.5	0.5/4	<=0.25/4	<=0.5	<=0.5	>2	>2	<=1	<=1	1	<=0.25	>4	>4	<=0.25	<=0.25
02-145	Escherichia coli	NEG	NEG	NEG	8/4	8/4	<=0.25	<=0.25	<=0.5	<=0.5	0.5/4	<=0.25/4	<=0.5	<=0.5	>2	>2	<=1	<=1	2	<=0.25	>4	>4	<=0.25	<=0.25
02-146	Escherichia coli	NEG	NEG	NEG	4/2	<=2/1	<=0.25	<=0.25	<=0.5	<=0.5	<=0.25/4	<=0.25/4	<=0.5	<=0.5	>2	>2	<=1	<=1	1	<=0.25	>4	>4	<=0.25	<=0.25
02-147	Escherichia coli	NEG	NEG	NEG	4/2	<=2/1	<=0.25	<=0.25	<=0.5	<=0.5	<=0.25/4	<=0.25/4	<=0.5	<=0.5	0.5	0.12	<=1	<=1	<=0.25	<=0.25	0.5	0.5	<=0.25	<=0.25
02-148	Escherichia coli	NEG	NEG	NEG	4/2	<=2/1	<=0.25	<=0.25	<=0.5	<=0.5	<=0.25/4	<=0.25/4	<=0.5	<=0.5	<=0.125	<=0.06	<=1	<=1	1	<=0.25	<=0.25	<=0.25	<=0.25	<=0.25
02-149	Escherichia coli	NEG	NEG	NEG	16/8	8/4	>1	<=0.25	<=0.5	<=0.5	<=0.25/4	<=0.25/4	<=0.5	<=0.5	0.25	<=0.06	<=1	2	<=0.25	<=0.25	0.5	<=0.25	<=0.25	<=0.25
02-150	Escherichia coli	NEG	NEG	NEG	8/4	8/4	<=0.25	<=0.25	<=0.5	<=0.5	<=0.25/4	<=0.25/4	<=0.5	<=0.5	>2	>2	<=1	<=1	1	<=0.25	>4	>4	<=0.25	<=0.25
02-151	Escherichia coli	NEG	NEG	NEG	4/2	<=2/1	<=0.25	<=0.25	<=0.5	<=0.5	<=0.25/4	<=0.25/4	<=0.5	<=0.5	<=0.125	<=0.06	<=1	2	<=0.25	<=0.25	<=0.25	<=0.25	<=0.25	<=0.25
02-152	Escherichia coli	NEG	NEG	NEG	<=2/1	<=2/1	<=0.25	<=0.25	<=0.5	<=0.5	<=0.25/4	<=0.25/4	<=0.5	<=0.5	<=0.125	<=0.06	<=1	2	<=0.25	<=0.25	<=0.25	<=0.25	<=0.25	<=0.25
02-153	Escherichia coli	NEG	NEG	NEG	4/2	<=2/1	<=0.25	<=0.25	<=0.5	<=0.5	<=0.25/4	<=0.25/4	<=0.5	<=0.5	0.5	0.25	<=1	2	<=0.25	<=0.25	0.5	<=0.25	<=0.25	<=0.25
02-154	Escherichia coli	NEG	NEG	NEG	8/4	8/4	<=0.25	<=0.25	<=0.5	<=0.5	<=0.25/4	<=0.25/4	<=0.5	<=0.5	>2	>2	<=1	<=1	<=0.25	<=0.25	>4	>4	<=0.25	<=0.25
02-155	Escherichia coli	NEG	NEG	NEG	8/4	8/4	<=0.25	<=0.25	<=0.5	<=0.5	<=0.25/4	<=0.25/4	<=0.5	<=0.5	0.5	0.25	<=1	<=1	<=0.25	<=0.25	0.5	0.5	<=0.25	<=0.25
02-156	Escherichia coli	NEG	NEG	NEG	8/4	8/4	<=0.25	<=0.25	<=0.5	<=0.5	<=0.25/4	<=0.25/4	<=0.5	<=0.5	>2	>2	<=1	<=1	0.5	<=0.25	>4	>4	<=0.25	<=0.25
02-157	Escherichia coli	NEG	NEG	NEG	8/4	8/4	<=0.25	<=0.25	<=0.5	<=0.5	<=0.25/4	<=0.25/4	<=0.5	<=0.5	0.25	0.12	<=1	<=1	0.5	<=0.25	0.5	<=0.25	<=0.25	<=0.25
02-158	Escherichia coli	NEG	NEG	NEG	4/2	<=2/1	<=0.25	<=0.25	<=0.5	<=0.5	<=0.25/4	<=0.25/4	<=0.5	<=0.5	0.5	0.25	<=1	<=1	0.5	<=0.25	0.5	0.5	<=0.25	<=0.25
02-159	Escherichia coli	NEG	NEG	NEG	4/2	4/2	<=0.25	<=0.25	<=0.5	<=0.5	0.5/4	<=0.25/4	<=0.5	<=0.5	<=0.125	<=0.06	<=1	2	0.5	<=0.25	<=0.25	<=0.25	<=0.25	<=0.25
02-160	Escherichia coli	NEG	NEG	NEG	4/2	<=2/1	<=0.25	<=0.25	<=0.5	<=0.5	<=0.25/4	<=0.25/4	<=0.5	<=0.5	>2	>2	<=1	<=1	<=0.25	<=0.25	>4	>4	<=0.25	<=0.25
02-161	Escherichia coli	NEG	NEG	NEG	4/2	<=2/1	<=0.25	<=0.25	<=0.5	<=0.5	<=0.25/4	<=0.25/4	<=0.5	<=0.5	0.25	0.12	<=1	<=1	<=0.25	<=0.25	0.5	<=0.25	<=0.25	<=0.25
02-162	Escherichia coli	NEG	NEG	NEG	8/4	4/2	<=0.25	<=0.25	<=0.5	<=0.5	<=0.25/4	<=0.25/4	<=0.5	<=0.5	>2	>2	<=1	<=1	<=0.25	<=0.25	>4	>4	<=0.25	<=0.25
02-163	Escherichia coli	NEG	NEG	NEG	8/4	4/2	<=0.25	<=0.25	<=0.5	<=0.5	<=0.25/4	<=0.25/4	<=0.5	<=0.5	>2	>2	<=1	<=1	<=0.25	<=0.25	>4	>4	<=0.25	<=0.25
02-164	Escherichia coli	NEG	NEG	NEG	<=2/1	<=2/1	<=0.25	<=0.25	<=0.5	<=0.5	<=0.25/4	<=0.25/4	<=0.5	<=0.5	<=0.125	<=0.06	<=1	<=1	<=0.25	<=0.25	<=0.25	<=0.25	<=0.25	<=0.25
02-165	Escherichia coli	NEG	NEG	NEG	4/2	<=2/1	<=0.25	<=0.25	<=0.5	<=0.5	<=0.25/4	<=0.25/4	<=0.5	<=0.5	<=0.125	<=0.06	<=1	<=1	<=0.25	<=0.25	<=0.25	<=0.25	<=0.25	<=0.25
02-166	Escherichia coli	NEG	NEG	NEG	8/4	8/4	<=0.25	<=0.25	<=0.5	2	<=0.25/4	<=0.25/4	<=0.5	1	<=0.125	<=0.06	<=1	<=1	<=0.25	<=0.25	<=0.25	<=0.25	<=0.25	<=0.25
02-167	Escherichia coli	NEG	NEG	NEG	8/4	8/4	<=0.25	<=0.25	<=0.5	<=0.5	<=0.25/4	<=0.25/4	<=0.5	<=0.5	0.5	0.25	<=1	<=1	<=0.25	<=0.25	1	0.5	<=0.25	<=0.25
02-168	Escherichia coli	NEG	NEG	NEG	8/4	4/2	<=0.25	<=0.25	<=0.5	<=0.5	<=0.25/4	<=0.25/4	<=0.5	<=0.5	>2	>2	<=1	<=1	0.5	1	>4	>4	<=0.25	<=0.25
02-169	Escherichia coli	NEG	NEG	NEG	16/8	8/4	<=0.25	<=0.25	<=0.5	<=0.5	0.5/4	<=0.25/4	<=0.5	<=0.5	>2	>2	<=1	<=1	<=0.25	<=0.25	>4	>4	<=0.25	<=0.25
02-170	Escherichia coli	NEG	NEG	NEG	4/2	4/2	<=0.25	<=0.25	<=0.5	<=0.5	<=0.25/4	<=0.25/4	<=0.5	<=0.5	<=0.125	<=0.06	<=1	<=1	<=0.25	<=0.25	<=0.25	<=0.25	<=0.25	<=0.25
02-171	Escherichia coli	NEG	NEG	NEG	8/4	8/4	<=0.25	<=0.25	<=0.5	<=0.5	0.5/4	<=0.25/4	<=0.5	<=0.5	0.25	0.12	<=1	<=1	<=0.25	<=0.25	0.5	<=0.25	<=0.25	<=0.25
02-172	Escherichia coli	NEG	NEG	NEG	8/4	8/4	<=0.25	<=0.25	<=0.5	<=0.5	<=0.25/4	<=0.25/4	<=0.5	<=0.5	>2	>2	<=1	<=1	<=0.25	<=0.25	>4	>4	<=0.25	<=0.25
02-173	Escherichia coli	NEG	NEG	NEG	4/2	<=2/1	<=0.25	<=0.25	<=0.5	<=0.5	<=0.25/4	<=0.25/4	<=0.5	<=0.5	0.25	0.12	<=1	<=1	<=0.25	<=0.25	0.5	<=0.25	<=0.25	<=0.25
02-174	Escherichia coli	NEG	NEG	NEG	8/4	4/2	<=0.25	<=0.25	<=0.5	<=0.5	<=0.25/4	<=0.25/4	<=0.5	<=0.5	>2	>2	<=1	<=1	<=0.25	<=0.25	>4	>4	<=0.25	<=0.25
02-175	Escherichia coli	NEG	NEG	NEG	<=2/1	<=2/1	<=0.25	<=0.25	<=0.5	<=0.5	<=0.25/4	<=0.25/4	<=0.5	<=0.5	0.5	0.25	<=1	<=1	<=0.25	<=0.25	0.5	<=0.25	<=0.25	<=0.25
02-176	Escherichia coli	NEG	NEG	NEG	16/8	8/4	>1	>1	8	8	<=0.25/4	<=0.25/4	>4	>4	>2	>2	<=1	<=1	<=0.25	<=0.25	>4	>4	<=0.25	<=0.25
02-177	Escherichia coli	NEG	NEG	NEG	16/8	16/8	>1	>1	4	4	1/4	1/4	>4	>4	>2	>2	<=1	<=1	0.5	0.5	>4	>4	<=0.25	<=0.25
02-178	Escherichia coli	NEG	NEG	NEG	8/4	4/2	<=0.25	<=0.25	<=0.5	<=0.5	0.5/4	<=0.25/4	<=0.5	<=0.5	0.5	0.25	<=1	<=1	<=0.25	<=0.25	0.5	0.5	<=0.25	<=0.25
02-179	Escherichia coli	NEG	NEG	NEG	16/8	8/4	0.5	0.5	<=0.5	<=0.5	0.5/4	<=0.25/4	<=0.5	<=0.5	0.5	0.25	<=1	<=1	<=0.25	<=0.25	0.5	0.5	<=0.25	<=0.25
02-180	Escherichia coli	NEG	NEG	NEG	8/4	8/4	<=0.25	<=0.25	<=0.5	<=0.5	<=0.25/4	<=0.25/4	<=0.5	<=0.5	>2	>2	<=1	<=1	<=0.25	<=0.25	>4	>4	<=0.25	<=0.25
02-181	Escherichia coli	NEG	NEG	NEG		16/8		>1		>16		1/4		>4		>2		<=1		0.5		>4		<=0.25
02-182	Escherichia coli	NEG	NEG	NEG	8/4	8/4	>1	>1	2	4	0.5/4	<=0.25/4	>4	>4	>2	>2	<=1	<=1	0.5	<=0.25	>4	>4	<=0.25	<=0.25
02-183	Escherichia coli	NEG	NEG	NEG	8/4	8/4	>1	>1	1	1	<=0.25/4	<=0.25/4	>4	>4	<=0.125	<=0.06	<=1	<=1	<=0.25	<=0.25	<=0.25	<=0.25	<=0.25	<=0.25
02-184	Escherichia coli	NEG	NEG	NEG	16/8	16/8	0.5	<=0.25	4	4	8/4	8/4	<=0.5	<=0.5	>2	>2	<=1	<=1	1	0.5	>4	>4	<=0.25	<=0.25
02-185	Escherichia coli	NEG	NEG	NEG	8/4	8/4	>1	>1	>16	>16	0.5/4	<=0.25/4	>4	>4	>2	>2	<=1	<=1	0.5	<=0.25	>4	>4	1	<=0.25
02-186	Escherichia coli	NEG	NEG	NEG	8/4	8/4	>1	>1	1	<=0.5	<=0.25/4	<=0.25/4	>4	>4	>2	>2	<=1	<=1	0.5	<=0.25	>4	>4	<=0.25	<=0.25
02-187	Escherichia coli	NEG	NEG	NEG	8/4	8/4	<=0.25	<=0.25	<=0.5	<=0.5	<=0.25/4	<=0.25/4	<=0.5	<=0.5	>2	>2	<=1	<=1	<=0.25	<=0.25	>4	>4	<=0.25	<=0.25
02-188	Escherichia coli	NEG	NEG	NEG	8/4	8/4	<=0.25	<=0.25	<=0.5	<=0.5	<=0.25/4	<=0.25/4	<=0.5	<=0.5	0.25	0.12	<=1	<=1	0.5	<=0.25	0.5	<=0.25	<=0.25	<=0.25
02-189	Escherichia coli	NEG	NEG	NEG	>16/8	>16/8	<=0.25	<=0.25	1	2	<=0.25/4	<=0.25/4	<=0.5	<=0.5	>2	>2	<=1	<=1	<=0.25	<=0.25	>4	>4	<=0.25	<=0.25
02-190	Escherichia coli	NEG	NEG	NEG	8/4	8/4	<=0.25	<=0.25	<=0.5	<=0.5	<=0.25/4	<=0.25/4	<=0.5	<=0.5	0.25	0.12	<=1	2	<=0.25	<=0.25	0.5	<=0.25	<=0.25	<=0.25
02-191	Escherichia coli	NEG	NEG	NEG	4/2	8/4	<=0.25	<=0.25	<=0.5	<=0.5	<=0.25/4	<=0.25/4	<=0.5	<=0.5	>2	>2	<=1	<=1	0.5	<=0.25	>4	2	<=0.25	<=0.25
02-192	Escherichia coli	NEG	NEG	NEG	16/8	16/8	>1	>1	>16	>16	<=0.25/4	<=0.25/4	>4	>4	>2	>2	<=1	<=1	<=0.25	<=0.25	>4	>4	<=0.25	<=0.25
02-193	Escherichia coli	NEG	NEG	NEG	8/4	4/2	>1	>1	16	8	0.5/4	<=0.25/4	>4	>4	>2	>2	<=1	<=1	<=0.25	<=0.25	>4	>4	<=0.25	<=0.25
02-194	Escherichia coli	NEG	NEG	NEG	8/4	4/2	<=0.25	<=0.25	<=0.5	<=0.5	<=0.25/4	<=0.25/4	<=0.5	<=0.5	0.5	0.25	<=1	<=1	<=0.25	<=0.25	0.5	<=0.25	<=0.25	<=0.25
02-195	Escherichia coli	NEG	NEG	NEG	8/4	8/4	>1	>1	16	>16	<=0.25/4	<=0.25/4	>4	>4	0.5	0.5	<=1	<=1	<=0.25	<=0.25	1	0.5	<=0.25	<=0.25
02-196	Escherichia coli	NEG	NEG	NEG	8/4	8/4	<=0.25	<=0.25	<=0.5	<=0.5	0.5/4	<=0.25/4	<=0.5	<=0.5	>2	>2	<=1	<=1	0.5	<=0.25	>4	>4	<=0.25	<=0.25
02-197	Escherichia coli	NEG	NEG	NEG	4/2	4/2	>1	>1	4	4	<=0.25/4	<=0.25/4	>4	>4	>2	>2	<=1	<=1	<=0.25	<=0.25	>4	>4	<=0.25	<=0.25
02-198	Escherichia coli	NEG	NEG	NEG	8/4	8/4	>1	>1	1	1	<=0.25/4	<=0.25/4	>4	>4	0.5	0.25	<=1	<=1	<=0.25	<=0.25	1	0.5	<=0.25	<=0.25
02-199	Escherichia coli	NEG	NEG	NEG	16/8	8/4	<=0.25	<=0.25	<=0.5	<=0.5	0.5/4	<=0.25/4	<=0.5	<=0.5	0.5	0.25	<=1	<=1	0.5	<=0.25	1	0.5	<=0.25	<=0.25
02-200	Escherichia coli	NEG	NEG	NEG	4/2	<=2/1	<=0.25	<=0.25	<=0.5	<=0.5	<=0.25/4	<=0.25/4	<=0.5	<=0.5	<=0.125	<=0.06	<=1	<=1	<=0.25	<=0.25	<=0.25	<=0.25	<=0.25	<=0.25
02-201	Escherichia coli	NEG	NEG	NEG	4/2	<=2/1	<=0.25	<=0.25	<=0.5	<=0.5	<=0.25/4	<=0.25/4	<=0.5	<=0.5	0.5	0.25	<=1	<=1	<=0.25	<=0.25	1	0.5	<=0.25	<=0.25
02-202	Escherichia coli	NEG	NEG	NEG	8/4	4/2	<=0.25	<=0.25	<=0.5	<=0.5	<=0.25/4	<=0.25/4	<=0.5	<=0.5	>2	>2	<=1	<=1	<=0.25	<=0.25	>4	>4	<=0.25	<=0.25
02-203	Escherichia coli	NEG	NEG	NEG	16/8	16/8	>1	>1	2	1	<=0.25/4	<=0.25/4	>4	>4	>2	>2	<=1	<=1	<=0.25	<=0.25	>4	>4	<=0.25	<=0.25
02-204	Escherichia coli	NEG	NEG	NEG	8/4	4/2	<=0.25	<=0.25	<=0.5	<=0.5	<=0.25/4	<=0.25/4	<=0.5	<=0.5	>2	>2	<=1	<=1	0.5	<=0.25	>4	4	<=0.25	<=0.25
02-205	Escherichia coli	NEG	NEG	NEG	4/2	4/2	>1	>1	4	8	<=0.25/4	<=0.25/4	>4	>4	<=0.125	<=0.06	<=1	<=1	<=0.25	<=0.25	<=0.25	<=0.25	<=0.25	<=0.25
02-206	Escherichia coli	NEG	NEG	NEG	16/8	16/8	>1	>1	>16	>16	4/4	1/4	>4	>4	>2	>2	<=1	<=1	<=0.25	<=0.25	>4	>4	<=0.25	<=0.25
03-001	Citrobacter braakii	B	POS	NEG	>16/8	>16/8	>1	>1	>16	>16	1/4	1/4	>4	>4	2	>2	<=1	<=1	8	>8	4	4	>32	16
03-002	Klebsiella pneumoniae	Positive unclassified	POS	KPC	>16/8	>16/8	>1	>1	>16	>16	8/4	8/4	>4	>4	>2	>2	<=1	<=1	>8	>8	>4	4	>32	>32
03-003	Klebsiella pneumoniae	Positive unclassified	POS	KPC	>16/8	>16/8	>1	>1	>16	>16	2/4	2/4	>4	>4	>2	>2	<=1	<=1	>8	>8	>4	>4	>32	>32
03-004	Klebsiella pneumoniae	Positive unclassified	POS	KPC	>16/8	>16/8	>1	>1	>16	>16	4/4	4/4	>4	>4	>2	>2	<=1	<=1	>8	>8	>4	>4	>32	>32
03-005	Klebsiella pneumoniae	Positive unclassified	POS	KPC	>16/8	>16/8	>1	>1	>16	>16	4/4	2/4	>4	>4	>2	>2	<=1	2	>8	>8	>4	>4	>32	>32
03-006	Klebsiella pneumoniae	Positive unclassified	POS	KPC	>16/8	>16/8	>1	>1	>16	>16	4/4	2/4	>4	>4	>2	>2	<=1	<=1	>8	>8	>4	>4	>32	>32
03-007	Klebsiella pneumoniae	Positive unclassified	POS	KPC	>16/8	>16/8	>1	>1	>16	>16	4/4	2/4	>4	>4	>2	>2	<=1	<=1	>8	>8	>4	>4	>32	>32
03-008	Klebsiella pneumoniae	Positive unclassified	POS	KPC	>16/8	>16/8	>1	>1	>16	>16	4/4	2/4	>4	>4	>2	>2	<=1	<=1	>8	>8	>4	>4	>32	>32
03-009	Klebsiella pneumoniae	Positive unclassified	POS	KPC	>16/8	>16/8	>1	>1	>16	>16	4/4	2/4	>4	>4	>2	>2	<=1	<=1	>8	>8	>4	>4	>32	>32
03-010	Klebsiella pneumoniae	Positive unclassified	POS	KPC	>16/8	>16/8	>1	>1	>16	>16	8/4	4/4	>4	>4	>2	>2	<=1	<=1	>8	>8	>4	>4	>32	>32
03-011	Klebsiella pneumoniae	Positive unclassified	POS	KPC	>16/8	>16/8	>1	>1	>16	>16	4/4	2/4	>4	>4	>2	>2	<=1	<=1	>8	>8	>4	>4	>32	>32
03-012	Klebsiella pneumoniae	Positive unclassified	POS	KPC	>16/8	>16/8	>1	>1	>16	>16	2/4	2/4	>4	>4	>2	>2	<=1	<=1	>8	>8	>4	>4	>32	>32
03-013	Klebsiella pneumoniae	Positive unclassified	POS	KPC	>16/8	>16/8	>1	>1	>16	>16	4/4	2/4	>4	>4	>2	>2	<=1	<=1	>8	>8	>4	>4	>32	>32
03-014	Klebsiella pneumoniae	Positive unclassified	POS	KPC	>16/8	>16/8	>1	>1	>16	>16	2/4	2/4	>4	>4	>2	>2	>4	>4	>8	>8	>4	>4	>32	>32
03-015	Klebsiella pneumoniae	Positive unclassified	POS	KPC	>16/8	>16/8	>1	>1	>16	>16	4/4	2/4	>4	>4	>2	>2	<=1	<=1	>8	>8	>4	>4	>32	>32
03-016	Klebsiella pneumoniae	Positive unclassified	POS	KPC	>16/8	>16/8	>1	>1	>16	>16	8/4	4/4	>4	>4	>2	>2	<=1	<=1	>8	>8	>4	>4	<=0.25	>32
03-017	Escherichia coli	NEG	NEG	NEG	8/4	8/4	>1	>1	<=0.5	1	0.5/4	<=0.25/4	>4	>4	>2	>2	<=1	<=1	<=0.25	<=0.25	>4	>4	<=0.25	<=0.25
03-018	Klebsiella pneumoniae	NEG	NEG	NEG	4/2	8/4	>1	>1	16	16	0.5/4	<=0.25/4	>4	>4	>2	1	<=1	<=1	0.5	1	>4	>4	>32	<=0.25
03-019	Stenotrophomonas maltophilia	NA	NA	NEG	>16/8	>16/8	>1	>1	8	8	2/4	4/4	>4	>4	2	0.5	<=1	<=1	>8	>8	1	0.5	>32	>32
03-020	Stenotrophomonas maltophilia	NA	NA	NEG	>16/8	>16/8	>1	>1	1	4		2/4	>4	>4	1	>2		>4	>8	>8	1	0.5	>32	>32
03-021	Klebsiella pneumoniae	Positive unclassified	POS	KPC	>16/8	>16/8	>1	>1	16	>16		1/4	>4	>4	>2	>2		<=1	>8	>8	>4	>4	8	>32
03-022	Escherichia coli	A	POS	KPC	>16/8	>16/8	>1	>1	>16	>16	0.5/4	0.5/4	>4	>4	>2	>2	<=1	<=1	8	>8	>4	>4	4	8
03-023	Citrobacter braakii	B	NEG	NEG	>16/8	>16/8	>1	>1	1	8	1/4	1/4	>4	>4	>2	>2	<=1	<=1	8	4	>4	4	>32	2
03-024	Citrobacter braakii	B	POS	NEG	>16/8	>16/8	>1	>1	>16	>16	1/4	1/4	>4	>4	>2	>2	<=1	<=1	>8	>8	>4	>4	>32	>32
03-025	Klebsiella pneumoniae	Positive unclassified	POS	KPC	>16/8	>16/8	>1	>1	>16	>16	4/4	4/4	>4	>4	>2	>2	<=1	>4	>8	>8	>4	>4	>32	>32
03-026	Klebsiella pneumoniae	Positive unclassified	POS	KPC	>16/8	>16/8	>1	>1	>16	>16	4/4	2/4	>4	>4	>2	>2	<=1	<=1	>8	>8	>4	>4	>32	>32
03-027	Klebsiella pneumoniae	Positive unclassified	POS	KPC	>16/8	>16/8	>1	>1	>16	>16	4/4	4/4	>4	>4	>2	>2	<=1	<=1	>8	>8	>4	>4	>32	>32
03-028	Citrobacter braakii	B	POS	NDM	>16/8	>16/8	>1	>1	>16	>16	>8/4	>8/4	>4	>4	>2	>2	<=1	<=1	>8	>8	>4	>4	>32	>32
03-029	Klebsiella pneumoniae	B	POS	NDM	>16/8	>16/8	>1	>1	>16	>16	>8/4	>8/4	>4	>4	>2	>2	<=1	<=1	>8	>8	>4	>4	>32	>32
03-030	Klebsiella pneumoniae	B	POS	NDM	>16/8	>16/8	>1	>1	>16	>16	>8/4	>8/4	>4	>4	>2	1	<=1	<=1	>8	>8	>4	>4	>32	>32
03-031	Klebsiella pneumoniae	B	POS	NDM	>16/8	>16/8	>1	>1	>16	>16	>8/4	>8/4	>4	>4	1	0.5	<=1	<=1	>8	>8	1	0.5	16	>32
03-032	Klebsiella pneumoniae	B	POS	NDM	>16/8	>16/8	>1	>1	>16	>16	>8/4	>8/4	>4	>4	0.25	2	<=1	<=1	>8	>8	0.5		<=0.25	32
03-033	Klebsiella pneumoniae	NEG	NEG	NEG	>16/8	>16/8	>1	>1	>16	>16	1/4	0.5/4	>4	>4	>2	0.25	<=1	<=1	0.5		1	1	8	<=0.25
03-034	Pseudomonas aeruginosa	NEG	NEG	NEG	>16/8	>16/8	>1	>1	2	2	2/4	2/4	4	>4	0.25	<=0.06	<=1	<=1	>8	>8	1	1	<=0.25	8
03-035	Citrobacter freundii	NEG	NEG	NEG	>16/8	>16/8	<=0.25	<=0.25	1	1	<=0.25/4	<=0.25/4	<=0.5	<=0.5	<=0.125	>2	<=1	<=1	0.5	1	<=0.25	<=0.25	>32	<=0.25
03-036	Acinetobacter baumannii	Positive unclassified	NA	OXA23	>16/8	>16/8	>1	>1	>16	>16	>8/4	>8/4	>4	>4	>2	<=0.06	<=1	<=1	>8	>8	>4	>4	<=0.25	>32
03-037	Klebsiella pneumoniae	NEG	NEG	NEG	4/2	<=2/1	<=0.25	<=0.25	<=0.5	<=0.5	0.5/4	<=0.25/4	<=0.5	<=0.5	<=0.125	0.12	<=1		<=0.25	<=0.25	<=0.25	<=0.25	<=0.25	<=0.25
03-038	Pseudomonas aeruginosa	NEG	NEG	NEG	>16/8	>16/8	>1	>1	2	2	2/4	2/4	>4	>4	0.25	>2	<=1	<=1	1	1	1	0.5	<=0.25	<=0.25
03-039	Escherichia coli	NEG	NEG	NEG	16/8	8/4	>1	>1	>16	>16	1/4	2/4	>4	>4	>2	>2	<=1	<=1	0.5	0.5	>4	>4	<=0.25	<=0.25
03-040	Escherichia coli	NEG	NEG	NEG	16/8	16/8	>1	>1	>16	>16	<=0.25/4	2/4	>4	>4	>2	<=0.06	<=1	<=1	<=0.25	<=0.25	>4	>4	>32	<=0.25
03-041	Klebsiella pneumoniae	B	POS	NDM	>16/8	>16/8	>1	>1	>16	>16	>8/4	>8/4	>4	>4	<=0.125	>2	<=1	<=1	>8	>8	<=0.25	<=0.25	>32	>32
03-042	Klebsiella pneumoniae	B	POS	NDM	>16/8	>16/8	>1	>1	>16	>16	>8/4	>8/4	>4	>4	>2	>2	<=1	<=1	>8	>8	>4	>4	>32	>32
03-043	Escherichia coli	B	POS	NDM	>16/8	>16/8	>1	>1	>16	>16	>8/4	>8/4	>4	>4	>2	>2	<=1	<=1	>8	>8	>4	>4	>32	>32
03-044	Escherichia coli	B	POS	NDM	>16/8	>16/8	>1	>1	>16	>16	>8/4	>8/4	>4	>4	>2	>2	<=1	<=1	>8	>8	>4	>4	>32	>32
03-045	Acinetobacter baumannii	D	NA	OXA23	>16/8	>16/8	>1	>1	>16	>16	>8/4	>8/4	>4	>4	>2	>2	<=1	<=1	>8	>8	>4	4	>32	>32
03-046	Acinetobacter baumannii	D	NA	OXA23	>16/8	>16/8	>1	>1	>16	>16	>8/4	>8/4	>4	>4	>2	>2	<=1	<=1	>8	>8	>4	>4	>32	>32
03-047	Acinetobacter baumannii	Positive unclassified	NA	OXA24	>16/8	>16/8	>1	>1	>16	>16	>8/4	>8/4	>4	>4	>2	>2	<=1	<=1	>8	>8	>4	>4	>32	>32
03-048	Acinetobacter baumannii	D	NA	OXA23	>16/8	>16/8	>1	>1	>16	>16	>8/4	>8/4	>4	>4	>2	>2	<=1	<=1	>8	>8	>4	>4	>32	>32
03-049	Acinetobacter baumannii	D	NA	OXA23	>16/8	>16/8	>1	>1	>16	>16	>8/4	>8/4	>4	>4	>2	>2	<=1	<=1	>8	>8	>4	>4	<=0.25	>32
03-050	Escherichia coli	NEG	NEG	NEG	4/2	4/2	>1	>1	16	>16	<=0.25/4	<=0.25/4	>4	>4	>2	0.5	<=1	<=1	<=0.25	<=0.25	>4	4	<=0.25	<=0.25
03-051	Escherichia coli	NEG	NEG	NEG	16/8	16/8	>1	>1	4	8	<=0.25/4	<=0.25/4	>4	>4	0.5	0.25	<=1	<=1	<=0.25	<=0.25	1	1	<=0.25	<=0.25
03-052	Klebsiella pneumoniae	NEG	NEG	NEG	8/4	8/4	>1	>1	1	2	0.5/4	<=0.25/4	>4	>4	0.5	<=0.06	<=1	<=1	0.5	0.5	0.5	<=0.25	<=0.25	<=0.25
03-053	Klebsiella pneumoniae	NEG	NEG	NEG	<=2/1	<=2/1	<=0.25	<=0.25	<=0.5	<=0.5	0.5/4	<=0.25/4	<=0.5	<=0.5	<=0.125	<=0.06	<=1	<=1	0.5	<=0.25	<=0.25	<=0.25	<=0.25	<=0.25
03-054	Klebsiella pneumoniae	NEG	NEG	NEG	16/8	>16/8	>1	>1	16	>16	2/4	1/4	>4	>4	<=0.125	<=0.06	<=1	<=1	0.5	1	<=0.25	<=0.25	<=0.25	<=0.25
03-055	Klebsiella pneumoniae	NEG	NEG	NEG	<=2/1	<=2/1	<=0.25	<=0.25	<=0.5	<=0.5	<=0.25/4	<=0.25/4	<=0.5	<=0.5	<=0.125	0.12	<=1	<=1	<=0.25	<=0.25	<=0.25	<=0.25	>32	<=0.25
03-056	Acinetobacter pittii	NA	NA	NEG	>16/8	>16/8	>1	>1	>16	>16	>8/4	>8/4	>4	>4	0.125	0.25	<=1	2	>8	>8	<=0.25	<=0.25	<=0.25	>32
03-057	Acinetobacter pittii	NA	NA	NEG	16/8	16/8	>1	>1	8	8	>8/4	>8/4	>4	>4	0.25	0.5	<=1	<=1	<=0.25	<=0.25	<=0.25	<=0.25	<=0.25	0.5
03-058	Pseudomonas aeruginosa	NEG	NEG	NEG	>16/8	>16/8	>1	>1	1	1	1/4	0.5/4	>4	>4	1	>2	<=1	<=1	0.5	0.5	4	2	<=0.25	<=0.25
03-059	Enterobacter cloacae complex	NEG	NEG	NEG	>16/8	>16/8	>1	>1	>16	>16	0.5/4	0.5/4	>4	>4	2	<=0.06	<=1	<=1	0.5	1	2	4	<=0.25	<=0.25
03-060	Enterobacter cloacae complex	NEG	NEG	NEG	>16/8	>16/8	>1	>1	16	>16	0.5/4	<=0.25/4	>4	>4	<=0.125	>2	<=1	<=1	<=0.25	1	<=0.25	<=0.25	>32	<=0.25
03-061	Escherichia coli	B	POS	NDM	>16/8	>16/8	>1	>1	>16	>16	>8/4	>8/4	>4	>4	>2	>2	<=1	<=1	>8	>8	>4	>4	>32	>32
03-062	Escherichia coli	B	POS	NDM	>16/8	>16/8	>1	>1	>16	>16	>8/4	>8/4	>4	>4	>2	0.25	<=1	<=1	>8	>8	>4	>4	32	>32
03-063	Enterobacter cloacae complex	B	POS	NDM/IMP	>16/8	>16/8	>1	>1	>16	>16	>8/4	>8/4	>4	>4	0.25	<=0.06	<=1	<=1	>8	>8	0.5	0.5	>32	32
03-064	Enterobacter cloacae complex	Positive unclassified	POS	NDM	>16/8	>16/8	>1	>1	>16	>16	>8/4	>8/4	>4	>4	<=0.125	>2	<=1		>8	>8	<=0.25	<=0.25	>32	>32
03-065	Enterobacter cloacae complex	B	POS	NDM	>16/8	>16/8	>1	>1	>16	>16	>8/4	>8/4	>4	>4	>2	<=0.06	<=1	<=1	>8	>8	>4	>4	2	>32
03-066	Enterobacter cloacae complex	B	POS	NDM	>16/8	>16/8	>1	>1	>16	>16	>8/4	>8/4	>4	>4	<=0.125	<=0.06	<=1	<=1	>8	4	<=0.25	<=0.25	16	4
03-067	Klebsiella pneumoniae	B	POS	IMP	>16/8	>16/8	>1	>1	>16	>16	>8/4	>8/4	>4	>4	<=0.125		<=1	<=1	>8	8	<=0.25	<=0.25	32	16
03-068	Enterobacter cloacae complex	B	POS	NDM	>16/8	>16/8	>1	>1	>16	>16	>8/4	>8/4	>4	>4	0.5	>2	<=1	<=1	>8	>8	0.5		>32	>32
03-069	Escherichia coli	B	POS	NDM	>16/8	>16/8	>1	>1	>16	>16	>8/4	>8/4	>4	>4	>2	>2	<=1	<=1	>8	>8	>4	>4	>32	>32
03-070	Escherichia coli	B	POS	NDM	>16/8	>16/8	>1	>1	>16	>16	>8/4	>8/4	>4	>4	>2	>2	4	4	>8	>8	>4	>4	>32	>32
03-071	Escherichia coli	B	POS	NDM	>16/8	>16/8	>1	>1	>16	>16	>8/4	>8/4	>4	>4	>2	>2	<=1	<=1	>8	>8	>4	>4	>32	>32
03-072	Citrobacter braakii	Positive unclassified	POS	NDM	>16/8	>16/8	>1	>1	>16	>16	>8/4	>8/4	>4	>4	>2	>2	<=1	<=1	>8	>8	4	4	>32	>32
03-073	Escherichia coli	B	POS	NDM	>16/8	>16/8	>1	>1	>16	>16	>8/4	>8/4	>4	>4	>2	1	<=1	<=1	>8	>8	>4	>4	32	32
03-074	Escherichia hermannii	B	POS	NDM	>16/8	>16/8	>1	>1	>16	>16	>8/4	>8/4	>4	>4	1	>2	<=1	<=1	8	>8	0.5	<=0.25	>32	32
03-075	Escherichia coli	B	POS	NDM	>16/8	>16/8	>1	>1	>16	>16	>8/4	>8/4	>4	>4	>2	>2	<=1	<=1	>8	>8	>4	>4	>32	>32
03-076	Escherichia coli	B	POS	NDM	>16/8	>16/8	>1	>1	>16	>16	>8/4	>8/4	>4	>4	>2	>2	<=1	<=1	>8	>8	>4	>4	>32	>32
03-077	Escherichia coli	B	POS	NDM	>16/8	>16/8	>1	>1	>16	>16	>8/4	>8/4	>4	>4	>2	>2	<=1	<=1	>8	>8	>4	>4	>32	>32
03-078	Escherichia coli	B	POS	NDM	>16/8	>16/8	>1	>1	>16	>16	>8/4	>8/4	>4	>4	>2	>2	<=1	<=1	>8	>8	>4	>4	16	>32
03-079	Enterobacter cloacae complex	B	POS	NDM	>16/8	>16/8	>1	>1	>16	>16	>8/4	>8/4	>4	>4	>2	>2	<=1	<=1	>8	>8	>4	>4	>32	>32
03-080	Citrobacter braakii	B	POS	NDM	>16/8	>16/8	>1	>1	>16	>16	>8/4	>8/4	>4	>4	>2	0.5	<=1	<=1	>8	>8	>4	>4	<=0.25	>32
03-081	Enterobacter cloacae complex	NEG	NEG	NEG	4/2	<=2/1	<=0.25	<=0.25	<=0.5	<=0.5	<=0.25/4	<=0.25/4	<=0.5	<=0.5	<=0.125	0.12	<=1	>4	0.5	0.5	<=0.25	1	<=0.25	<=0.25
03-082	Serratia marcescens	NEG	NEG	NEG	>16/8	>16/8	>1	<=0.25	<=0.5	<=0.5	<=0.25/4	<=0.25/4	<=0.5	<=0.5	<=0.125	>2	>4	>4	0.5	1	<=0.25	<=0.25	<=0.25	<=0.25
03-083	Enterobacter cloacae complex	NEG	NEG	NEG	>16/8	>16/8		>1	>16	>16	2/4	1/4	>4	>4	>2	>2	<=1	<=1	1	0.5	>4	>4	>32	<=0.25
03-084	Acinetobacter baumannii	Positive unclassified	NA	OXA23	>16/8	>16/8	>1	>1	>16	>16	>8/4	>8/4	>4	>4	>2	>2	<=1	<=1	>8	>8	>4	>4	>32	>32
03-085	Acinetobacter baumannii	D	NA	OXA23	>16/8	>16/8	>1	>1	>16	>16	>8/4	>8/4	>4	>4	>2	>2	<=1	>4	>8	>8	>4	>4	>32	>32
03-086	Acinetobacter baumannii	Positive unclassified	NA	OXA23	>16/8	>16/8	>1	>1	>16	>16	>8/4	>8/4	>4	>4	>2	0.12	<=1	<=1	>8	>8	>4	>4	0.5	>32
03-087	Pseudomonas aeruginosa	NEG	NEG	NEG	>16/8	>16/8	>1	>1	4	2	2/4	2/4	>4	>4	0.25	<=0.06	<=1	2	2	2	1	0.5	<=0.25	0.5
03-088	Pseudomonas aeruginosa	NEG	NEG	NEG	>16/8	>16/8	>1	>1	4	4	2/4	4/4	>4	>4	<=0.125		<=1	<=1	0.5	0.5	0.5	0.5	<=0.25	<=0.25
03-089	Serratia marcescens	NEG	not be comfired	NEG	>16/8	>16/8	<=0.25	1	<=0.5	<=0.5	<=0.25/4	<=0.25/4	<=0.5	<=0.5	<=0.125	0.25	>4	>4	2	2	<=0.25	<=0.25	<=0.25	<=0.25
03-090	Citrobacter freundii	NEG	NEG	NEG	>16/8	>16/8		<=0.25	<=0.5	<=0.5	<=0.25/4	<=0.25/4	<=0.5	<=0.5	0.5	>2	<=1	<=1	0.5	1	1	0.5	>32	<=0.25
03-091	Acinetobacter baumannii	D	NA	OXA23	>16/8	>16/8	>1	>1	>16	>16	>8/4	>8/4	>4	>4	>2	0.5	<=1	<=1	>8	>8	>4	>4	>32	>32
03-092	Acinetobacter pittii	NA	NA	NEG	>16/8	>16/8	>1	>1	>16	>16	>8/4	>8/4	>4	>4	0.125	2	<=1	<=1	>8	>8	<=0.25	<=0.25	<=0.25	>32
03-093	Citrobacter freundii	NEG	NEG	NEG	>16/8	>16/8	>1	>1	>16	>16	0.5/4	1/4	>4	>4	2	>2	<=1	<=1	0.5	0.5	4	4	32	<=0.25
03-094	Acinetobacter baumannii	D	NA	OXA23	>16/8	>16/8	>1	>1	>16	>16	>8/4	>8/4	>4	>4	>2	<=0.06	<=1	<=1	>8	>8	>4	>4	<=0.25	32
03-095	Klebsiella pneumoniae	NEG	NEG	NEG	<=2/1	<=2/1	<=0.25	<=0.25	<=0.5	<=0.5	<=0.25/4	<=0.25/4	<=0.5	<=0.5	<=0.125	<=0.06	<=1	<=1	<=0.25	0.5	<=0.25	0.5	<=0.25	<=0.25
03-096	Enterobacter cloacae complex	NEG	NEG	NEG	4/2	4/2	<=0.25	<=0.25	<=0.5	<=0.5	<=0.25/4	<=0.25/4	<=0.5	<=0.5	<=0.125	<=0.06	<=1	<=1	<=0.25	<=0.25	<=0.25	<=0.25	<=0.25	<=0.25
03-097	Klebsiella pneumoniae	NEG	NEG	NEG	<=2/1	<=2/1	<=0.25	<=0.25	<=0.5	<=0.5	<=0.25/4	<=0.25/4	<=0.5	<=0.5	<=0.125	0.5	<=1	<=1	0.5	<=0.25	<=0.25	<=0.25	<=0.25	<=0.25
03-098	Escherichia coli	NEG	NEG	NEG	16/8	16/8	0.5	1	<=0.5	<=0.5	<=0.25/4	<=0.25/4	<=0.5	<=0.5	0.5	>2	<=1	<=1	<=0.25	<=0.25	1	1	>32	<=0.25
03-099	Acinetobacter baumannii	D	NA	OXA23	>16/8	>16/8	>1	>1	>16	>16	>8/4	>8/4	>4	>4	>2	<=0.06	<=1	<=1	>8	>8	>4	>4	<=0.25	32
03-100	Serratia marcescens	NEG	NEG	NEG	>16/8	>16/8	<=0.25	1	<=0.5	<=0.5	0.5/4	<=0.25/4	<=0.5	<=0.5	<=0.125	<=0.06	>4	>4	2	1	<=0.25	<=0.25	<=0.25	<=0.25
03-101	Klebsiella pneumoniae	NEG	NEG	NEG	4/2	<=2/1		<=0.25	<=0.5	<=0.5	0.5/4	<=0.25/4	<=0.5	<=0.5	<=0.125	<=0.06	<=1	<=1	0.5	<=0.25	<=0.25	<=0.25	<=0.25	<=0.25
03-102	Citrobacter freundii	NEG	NEG	NEG	>16/8	>16/8	>1	>1	>16	>16	0.5/4	1/4	>4	>4	<=0.125	0.25	<=1	<=1	1	1	<=0.25	<=0.25	<=0.25	<=0.25
03-103	Escherichia coli	NEG	NEG	NEG	8/4	16/8	<=0.25	<=0.25	<=0.5	<=0.5	<=0.25/4	<=0.25/4	<=0.5	<=0.5	0.5	>2	<=1	<=1	<=0.25	<=0.25	1	0.5	<=0.25	<=0.25
03-104	Escherichia coli	NEG	NEG	NEG	>16/8	>16/8	>1	>1	>16	>16	1/4	1/4	>4	>4	>2	>2	<=1	<=1	<=0.25	0.5	>4	>4	>32	<=0.25
03-105	Acinetobacter baumannii	D	NA	OXA23	>16/8	>16/8	>1	>1	>16	>16	>8/4	>8/4	>4	>4	>2	>2	<=1	<=1	>8	>8	>4	>4	>32	>32
03-106	Acinetobacter baumannii	Positive unclassified	NA	OXA23	>16/8	>16/8	>1	>1	>16	>16	>8/4	>8/4	>4	>4	>2	2	<=1	<=1	>8	>8	>4	>4	<=0.25	>32
03-107	Klebsiella pneumoniae	NEG	NEG	NEG	<=2/1	<=2/1	<=0.25	<=0.25	<=0.5	<=0.5	0.5/4	<=0.25/4	<=0.5	<=0.5	<=0.125	2	<=1	<=1	<=0.25		<=0.25	4	1	<=0.25
03-108	Pseudomonas aeruginosa	NEG	NEG	NEG	>16/8	>16/8	>1	>1	4	2	2/4	2/4	>4	>4	2	<=0.06	<=1	<=1	1	0.5	>4	>4	<=0.25	0.5
03-109	Klebsiella pneumoniae	NEG	NEG	NEG	4/2	<=2/1	<=0.25	<=0.25	<=0.5	<=0.5	0.5/4	<=0.25/4	<=0.5	<=0.5	<=0.125	<=0.06	<=1	<=1	0.5	0.5	<=0.25	<=0.25	<=0.25	<=0.25
03-110	Escherichia coli	NEG	NEG	NEG	4/2	<=2/1	<=0.25	<=0.25	<=0.5	<=0.5	<=0.25/4	<=0.25/4	<=0.5	<=0.5	<=0.125	>2	<=1	<=1	<=0.25	<=0.25	<=0.25	<=0.25	<=0.25	<=0.25
03-111	Escherichia coli	NEG	NEG	NEG	8/4	8/4	>1	>1	>16	>16	<=0.25/4	<=0.25/4	>4	>4	>2	0.5	<=1	<=1	<=0.25	<=0.25	>4	>4	<=0.25	<=0.25
03-112	Enterobacter cloacae complex	NEG	NEG	NEG	>16/8	>16/8	<=0.25	<=0.25	<=0.5	<=0.5	<=0.25/4	<=0.25/4	<=0.5	<=0.5	<=0.125	>2	<=1	4	0.5	1	<=0.25	1	<=0.25	<=0.25
03-113	Providencia rettgeri	NEG	NEG	NEG	>16/8	>16/8	>1	1	<=0.5	16	>8/4	>8/4	<=0.5	2	>2	>2	>4	>4	1	4	>4	>4	>32	2
03-114	Acinetobacter baumannii	Positive unclassified	NA	OXA23	>16/8	>16/8		>1	>16	>16		>8/4	>4	>4	>2	>2	<=1	<=1	>8	>8	>4	>4	<=0.25	>32
03-115	Klebsiella pneumoniae	NEG	NEG	NEG	16/8	16/8	>1	>1	16	>16	1/4	1/4	>4	>4	>2	<=0.06	<=1	<=1	<=0.25	0.5	>4	>4	<=0.25	<=0.25
03-116	Klebsiella pneumoniae	NEG	NEG	NEG	<=2/1	<=2/1	<=0.25	<=0.25	<=0.5	<=0.5	0.5/4	<=0.25/4	<=0.5	<=0.5	<=0.125	>2	<=1		0.5	<=0.25	<=0.25	<=0.25	<=0.25	<=0.25
03-117	Enterobacter cloacae complex	NEG	NEG	NEG	>16/8	>16/8	>1	>1	>16	>16	1/4	0.5/4	>4	>4	>2	>2	<=1	<=1	0.5	1	>4	4	<=0.25	<=0.25
03-118	Escherichia coli	NEG	NEG	NEG	8/4	8/4	>1	>1	16	>16	<=0.25/4	<=0.25/4	>4	>4	>2	0.5	<=1	<=1	<=0.25	<=0.25	>4	>4	<=0.25	<=0.25
03-119	Escherichia coli	NEG	NEG	NEG	8/4	8/4	<=0.25	<=0.25	<=0.5	<=0.5	<=0.25/4	<=0.25/4	<=0.5	<=0.5	0.25	2	<=1	<=1	<=0.25	<=0.25	1	1	<=0.25	<=0.25
03-120	Escherichia coli	NEG	NEG	NEG	16/8	16/8	>1	>1	1	4	<=0.25/4	<=0.25/4	>4	>4	2	>2	<=1	<=1	<=0.25	<=0.25	4	4	<=0.25	<=0.25
03-121	Klebsiella pneumoniae	NEG	NEG	NEG	8/4	8/4	>1	>1	>16	>16	0.5/4	0.5/4	>4	>4	>2	>2	<=1	<=1	0.5	0.5	>4	>4	<=0.25	<=0.25
03-122	Escherichia coli	NEG	NEG	NEG	16/8	16/8	>1	>1	>16	>16	<=0.25/4	<=0.25/4	>4	>4	>2	0.25	<=1	<=1	<=0.25	<=0.25	>4	>4	0.5	<=0.25
03-123	Pseudomonas aeruginosa	NEG	not be comfired	NEG	>16/8	>16/8	>1	>1	4	2	2/4	2/4	>4	>4	0.25	0.25	<=1	<=1	2	2	1	0.5	<=0.25	0.5
03-124	Klebsiella pneumoniae	NEG	NEG	NEG	4/2	4/2	0.5	0.5	1	2	0.5/4	0.5/4	<=0.5	<=0.5	0.5	<=0.06	<=1		<=0.25	<=0.25	1	0.5	<=0.25	<=0.25
03-125	Klebsiella pneumoniae	NEG	NEG	NEG	8/4	4/2	<=0.25	<=0.25	<=0.5	<=0.5	0.5/4	0.5/4	<=0.5	<=0.5	<=0.125	0.5	<=1	<=1	0.5	<=0.25	<=0.25	<=0.25	<=0.25	<=0.25
03-126	Klebsiella pneumoniae	NEG	NEG	NEG	8/4	8/4	>1	>1	16	>16	0.5/4	<=0.25/4	>4	>4	1	<=0.06	<=1	<=1	<=0.25	<=0.25	1	1	<=0.25	<=0.25
03-127	Klebsiella pneumoniae	NEG	NEG	NEG	4/2	<=2/1	<=0.25	<=0.25	<=0.5	<=0.5	<=0.25/4	<=0.25/4	<=0.5	<=0.5	<=0.125	>2	<=1	<=1	0.5	0.5	<=0.25	1	<=0.25	<=0.25
03-128	Klebsiella pneumoniae	NEG	NEG	NEG	8/4	8/4	>1	>1	>16	>16	0.5/4	<=0.25/4	>4	>4	>2	>2	<=1	<=1	<=0.25	<=0.25	>4	>4	<=0.25	<=0.25
03-129	Escherichia coli	NEG	NEG	NEG	8/4	8/4	<=0.25	<=0.25	<=0.5	<=0.5	<=0.25/4	<=0.25/4	<=0.5	<=0.5	>2	0.25	<=1	<=1	0.5	0.5	>4	>4	<=0.25	<=0.25
03-130	Salmonella spp.	NEG	NEG	NEG	8/4	8/4	0.5	0.5	<=0.5	<=0.5	<=0.25/4	<=0.25/4	<=0.5	<=0.5	0.25	>2	<=1	>4	<=0.25	<=0.25	0.5	0.5	<=0.5	<=0.25
03-131	Proteus mirabilis	B	NEG	NEG	4/2	4/2	>1	>1	<=0.5	<=0.5	<=0.25/4	<=0.25/4	>4	>4	>2	<=0.06	>4	>4		1	>4	>4	<=0.25	<=0.25
03-132	Escherichia coli	NEG	NEG	NEG	8/4	<=2/1	<=0.25	<=0.25	<=0.5	<=0.5	0.5/4	<=0.25/4	<=0.5	<=0.5	<=0.125	>2	<=1	<=1	0.5	0.5	<=0.25	1	<=0.5	<=0.25
03-133	Proteus mirabilis	NEG	NEG	NEG	8/4	8/4	>1	>1	<=0.5	<=0.5	<=0.25/4	0.5/4	>4	>4	>2	0.5	>4	>4		4	>4	>4	>32	<=0.25
03-134	Acinetobacter baumannii	B	NA	NDM/OXA58	>16/8	>16/8	>1	>1	>16	>16	>8/4	>8/4	>4	>4	0.25	0.12	<=1	<=1	>8	>8	0.5	1	<=0.25	>32
03-135	Pseudomonas aeruginosa	NEG	NEG	NEG	>16/8	>16/8	>1	>1	4		2/4	2/4	>4	>4	<=0.125	0.5	<=1	2	2	2	0.5	0.5	<=0.25	<=0.25
03-136	Acinetobacter baumannii	NEG	NA	NEG	8/4	8/4	>1	>1	2	4	4/4	1/4	>4	>4	0.125	>2	<=1	<=1	<=0.25	2	<=0.25	<=0.25	>32	1
03-137	Escherichia coli	B	POS	NEG	>16/8	>16/8	>1	>1	>16	>16	<=0.25/4	>8/4	>4	>4	>2	>2	<=1	<=1	>8	>8	>4	>4	>32	>32
03-138	Acinetobacter baumannii	D	NA	OXA23	>16/8	>16/8	>1	>1	>16	>16	>8/4	>8/4	>4	>4	>2	>2	<=1	<=1	>8	>8	>4	>4	<=0.25	>32
03-139	Escherichia coli	NEG	NEG	NEG	16/8	16/8	>1	>1	>16	>16	0.5/4	0.5/4	>4	>4	>2	>2	<=1	<=1	<=0.25	<=0.25	>4	>4	>32	<=0.25
03-140	Acinetobacter baumannii	D	NA	OXA23	>16/8	>16/8	>1	>1	>16	>16	>8/4	>8/4	>4	>4	>2	1	<=1	<=1	>8	>8	>4	>4	32	>32
03-141	Enterobacter cloacae complex	B	POS	NDM	>16/8	>16/8	>1	>1	>16	>16	>8/4	>8/4	>4	>4	1	>2	<=1	<=1	>8	>8	2	2	>32	>32
03-142	Stenotrophomonas maltophilia	NA	NA	NEG	>16/8	>16/8	>1	>1	>16	>16	>8/4	>8/4	>4	>4	>2	0.25	<=1	>4	>8	>8	>4	4	<=0.25	>32
03-143	Acinetobacter nosocomialis	NA	NA	NEG	4/2	8/4	>1	>1	4	8		>8/4	>4	>4	0.25	>2		2	<=0.25	0.5	<=0.25	<=0.25	>32	0.5
03-144	Stenotrophomonas maltophilia	NA	NA	NEG	>16/8	>16/8	>1	>1	>16	>16	2/4	>8/4	>4	>4	>2	2	>4	2	>8	>8	2	2	>32	>32
03-145	Stenotrophomonas maltophilia	NA	NA	NEG	>16/8	>16/8	1	>1	4	8		8/4	>4	>4	1	>2		>4	>8	>8	0.5	0.5	4	>32
03-146	Stenotrophomonas maltophilia	NA	NA	NEG	16/8	>16/8	>1	>1	2	2		4/4	>4	>4	>2	>2		>4	>8	>8	>4	4	>32	32
03-147	Stenotrophomonas maltophilia	NA	NA	NEG	>16/8	>16/8	>1	>1	>16	>16		>8/4	>4	>4	2	>2		>4	>8	>8	1	2	>32	>32
03-148	Stenotrophomonas maltophilia	NA	NA	NEG	>16/8	>16/8	>1	>1	>16	>16		>8/4	>4	>4	>2	2		>4	>8	>8	2	2	>32	>32
03-149	Stenotrophomonas maltophilia	NA	NA	NEG	>16/8	>16/8	>1	>1	2	4		2/4	>4	>4	>2	>2		>4	>8	>8	1	1	0.5	>32
03-150	Stenotrophomonas maltophilia	NA	NA	NEG	<=2/1	<=2/1	1	>1	8	16		1/4	>4	>4	>2	2		<=1	4	8	>4	4	>32	0.5
03-151	Stenotrophomonas maltophilia	NA	NA	NEG	>16/8	>16/8	>1	>1	>16	>16		>8/4	>4	>4	2	>2		4	>8	>8	1	1	32	>32
03-152	Stenotrophomonas maltophilia	NA	NA	NEG	16/8	>16/8	>1	>1	4	4		8/4	>4	>4	>2	2		>4	>8	>8	>4	>4	>32	>32
03-153	Stenotrophomonas maltophilia	NA	NA	NEG	>16/8	>16/8	>1	>1	>16	>16		>8/4	>4	>4	2	>2		>4	>8	>8	1	1	>32	>32
03-154	Stenotrophomonas maltophilia	NA	NA	NEG	>16/8	>16/8	>1	>1	2	2		4/4	>4	>4	>2	2		>4	>8	>8	4	4	>32	>32
03-155	Stenotrophomonas maltophilia	NA	NA	NEG	>16/8	>16/8	>1	>1	2	2		4/4	>4	>4	2	2		<=1	>8	>8	1	1	>32	>32
03-156	Stenotrophomonas maltophilia	NA	NA	NEG	>16/8	>16/8	1	>1	>16	>16		>8/4	>4	>4	1	>2		<=1	>8	>8	0.5	1	>32	>32
03-157	Stenotrophomonas maltophilia	NA	NA	NEG	>16/8	>16/8	>1	>1	>16	>16		>8/4	>4	>4	2	0.5		>4	>8	>8	1	2	2	>32
03-158	Burkholderia cepacia	NA	NA	NEG	>16/8	>16/8	1	>1	2	4		2/4	>4	>4	0.5	2		>4		8	1	1	4	4
03-159	Burkholderia cepacia	NA	NA	NEG	>16/8	>16/8	>1	>1	4	4	4/4	2/4	>4	>4	1	1	>4	>4		>8	1	2	2	4
03-160	Burkholderia cepacia	NA	NA	NEG	>16/8	>16/8	>1	>1	2	2	2/4	2/4	4	>4	0.5	0.5	>4	>4		4	1	1	<=0.25	2
03-161	Salmonella spp.	NEG	NEG	NEG	8/4	8/4	1	0.5	<=0.5	<=0.5	<=0.25/4	0.5/4	<=0.5	<=0.5	0.5	>2	<=1	4	<=0.25	<=0.25	1	1	<=0.25	<=0.25
03-162	Salmonella spp.	NEG	NEG	NEG	8/4	8/4	>1	>1	4	8	0.5/4	1/4	>4	>4	>2	0.25	<=1	2	0.5	0.5	>4	>4	<=0.25	<=0.25
03-163	Salmonella spp.	NEG	NEG	NEG	8/4	8/4	0.5	0.5	<=0.5	<=0.5	<=0.25/4	<=0.25/4	<=0.5	<=0.5	0.25	0.25	<=1	>4	<=0.25	<=0.25	0.5	0.5	<=0.25	<=0.25
03-164	Salmonella spp.	NEG	NEG	NEG	<=2/1	<=2/1	<=0.25	<=0.25	<=0.5	<=0.5	<=0.25/4	<=0.25/4	<=0.5	<=0.5	0.25	0.25	<=1	4	<=0.25	<=0.25	0.5	0.5	<=0.25	<=0.25
03-165	Salmonella spp.	NEG	NEG	NEG	8/4	8/4	0.5	0.5	<=0.5	<=0.5	<=0.25/4	<=0.25/4	<=0.5	<=0.5	0.25	0.25	<=1	>4	<=0.25	<=0.25	0.5	<=0.25	<=0.25	<=0.25
03-166	Salmonella spp.	NEG	NEG	NEG	16/8	8/4	0.5	0.5	<=0.5	<=0.5	<=0.25/4	<=0.25/4	<=0.5	<=0.5	0.25	1	<=1	4	0.5	0.5	0.5	0.5	<=0.25	<=0.25
03-167	Salmonella spp.	NEG	NEG	NEG	8/4	8/4	>1	>1	2	2	<=0.25/4	0.5/4	<=0.5	<=0.5	1	0.25	<=1	2	<=0.25	<=0.25	2	2	<=0.25	<=0.25
03-168	Salmonella spp.	NEG	NEG	NEG	8/4	8/4	0.5	0.5	<=0.5	<=0.5	<=0.25/4	<=0.25/4	<=0.5	<=0.5	0.25	0.12	<=1	>4	<=0.25	<=0.25	0.5	0.5	<=0.25	<=0.25
03-169	Salmonella spp.	NEG	NEG	NEG	8/4	8/4	<=0.25	<=0.25	<=0.5	<=0.5	<=0.25/4	<=0.25/4	<=0.5	<=0.5	0.125	0.25	<=1	>4	<=0.25	0.5	0.5	<=0.25	<=0.25	<=0.25
03-170	Salmonella spp.	NEG	NEG	NEG	<=2/1	<=2/1	<=0.25	<=0.25	<=0.5	<=0.5	<=0.25/4	<=0.25/4	<=0.5	<=0.5	0.25	0.12	<=1	4	<=0.25	<=0.25	0.5	0.5	<=0.25	<=0.25
03-171	Acinetobacter haemolyticus	NA	NA	NEG	<=2/1	<=2/1	>1	>1	2	2	4/4	4/4	2	2	<=0.0625	1	<=1	<=1	<=0.25	<=0.25	<=0.25	<=0.25	0.5	<=0.25
03-172	Acinetobacter haemolyticus	NA	NA	NEG	<=2/1	8/4	1	>1	2	4	4/4	4/4	2	2	<=0.0625	0.25	2	4	<=0.25	<=0.25	<=0.25	1	<=0.25	0.5
03-173	Acinetobacter pittii	NA	NA	NEG	8/4	>16/8	>1	>1	4	4	>8/4	>8/4	4	>4	0.25	0.5	<=1	<=1	<=0.25	0.5	<=0.25	<=0.25	0.5	<=0.25
03-174	Acinetobacter pittii	NA	NA	NEG	16/8	>16/8	>1	>1	8	8	>8/4	>8/4	>4	>4	0.25	0.25	<=1	<=1	<=0.25	0.5	<=0.25	<=0.25	<=0.25	1
03-175	Acinetobacter pittii	NA	NA	NEG	16/8	16/8	>1	>1	8	8	>8/4	8/4	>4	>4	0.25	>2	<=1	<=1	<=0.25	1	<=0.25	0.5	4	1
03-176	Acinetobacter pittii	NA	NA	NEG	>16/8	>16/8	>1	>1	4	16	>8/4	>8/4	>4	>4	>2	>2	<=1	2	8	>8	>4	>4	4	16
03-177	Acinetobacter pittii	NA	NA	NEG	>16/8	>16/8	>1	>1	16	8	>8/4	>8/4	>4	>4	>2	>2	<=1	<=1	8	>8	>4	>4	>32	16
03-178	Escherichia coli	B	POS	NDM	>16/8	>16/8	>1	>1	>16	>16	>8/4	>8/4	>4	>4	>2	>2	<=1	<=1	>8	>8	>4	>4	>32	>32
03-179	Escherichia coli	B	POS	NDM	>16/8	>16/8	>1	>1	>16	>16	>8/4	>8/4	>4	>4	>2	>2	<=1	<=1	>8	>8	>4	>4	>32	>32
03-180	Escherichia coli	B	POS	NDM	>16/8	>16/8	>1	>1	>16	>16	>8/4	>8/4	>4	>4	>2	>2	<=1	<=1	>8	>8	>4	>4	>32	32
03-181	Acinetobacter baumannii	Positive unclassified	NA	OXA23	>16/8	>16/8	>1	>1	>16	>16	>8/4	>8/4	>4	>4	>2	>2	<=1	<=1	>8	>8	4	>4	>32	>32
03-182	Acinetobacter baumannii	D	NA	OXA23	>16/8	>16/8	>1	>1	>16	>16	>8/4	>8/4	>4	>4	>2	>2	<=1	<=1	>8	>8	4	>4	>32	>32
03-183	Acinetobacter baumannii	D	NA	OXA23	>16/8	>16/8	>1	>1	>16	>16	>8/4	>8/4	>4	>4	>2	>2	<=1	<=1	>8	>8	4	>4	>32	>32
03-184	Acinetobacter baumannii	D	NA	OXA23	>16/8	>16/8	>1	>1	>16	>16	>8/4	>8/4	>4	>4	>2	>2	<=1	<=1	>8	>8	4	>4	>32	>32
03-185	Acinetobacter baumannii	Positive unclassified	NA	OXA23	>16/8	>16/8	>1	>1	>16	>16	>8/4	>8/4	>4	>4	>2	>2	<=1		>8	>8	4	4	>32	>32
03-186	Acinetobacter baumannii	D	NA	OXA23	>16/8	>16/8	>1	>1	>16	>16	>8/4	>8/4	>4	>4	>2	>2	<=1	<=1	>8	>8	>4	>4	>32	>32
03-187	Acinetobacter baumannii	D	NA	OXA23	>16/8	>16/8	>1	>1	>16	>16	>8/4	>8/4	>4	>4	>2	>2	<=1	<=1	>8	>8	>4	>4	32	>32
03-188	Acinetobacter baumannii	D	NA	OXA23	>16/8	>16/8	>1	>1	>16	>16	>8/4	>8/4	>4	>4	>2	>2	<=1	<=1	>8	>8	>4	>4	32	>32
03-189	Acinetobacter baumannii	D	NA	OXA23	>16/8	>16/8	>1	>1	>16	>16	>8/4	>8/4	>4	>4	>2	>2	<=1	<=1	>8	>8	>4	>4	>32	>32
03-190	Acinetobacter baumannii	Positive unclassified	NA	OXA23	>16/8	>16/8	>1	>1	>16	>16	8/4	>8/4	>4	>4	>2	>2	<=1	<=1	>8	>8	>4	>4	>32	>32
03-191	Acinetobacter baumannii	Positive unclassified	NA	OXA23	>16/8	>16/8	>1	>1	>16	>16	>8/4	>8/4	>4	>4	>2	>2	<=1	<=1	>8	>8	>4	>4	>32	>32
03-192	Acinetobacter baumannii	D	NA	OXA23	>16/8	>16/8	>1	>1	>16	>16	>8/4	>8/4	>4	>4	>2	>2	<=1	<=1	>8	>8	>4	>4	>32	>32
03-193	Acinetobacter baumannii	D	NA	OXA23	>16/8	>16/8	>1	>1	>16	>16	>8/4	>8/4	>4	>4	>2	>2	<=1	<=1	>8	>8	>4	>4	>32	>32
03-194	Acinetobacter baumannii	D	NA	OXA23	>16/8	>16/8	>1	>1	>16	>16	>8/4	>8/4	>4	>4	>2	>2	<=1	<=1	>8	>8	>4	>4	>32	>32
03-195	Acinetobacter baumannii	D	NA	OXA23	>16/8	>16/8	>1	>1	>16	>16	>8/4	>8/4	>4	>4	>2	>2	<=1	<=1	>8	>8	>4	>4	>32	>32
03-196	Acinetobacter baumannii	D	NA	OXA23	>16/8	>16/8	>1	>1	>16	>16	>8/4	>8/4	>4	>4	>2	>2	<=1	<=1	>8	>8	>4	>4	>32	>32
03-197	Acinetobacter baumannii	D	NA	OXA23	>16/8	>16/8	1	>1	>16	>16	>8/4	>8/4	>4	>4	>2	>2	<=1	<=1	>8	>8	>4	>4	>32	>32
03-198	Acinetobacter baumannii	D	NA	OXA23	>16/8	>16/8	>1	>1	>16	>16	>8/4	>8/4	>4	>4	>2	>2	<=1	<=1	>8	>8	>4	>4	>32	>32
03-199	Acinetobacter baumannii	Positive unclassified	NA	OXA23	>16/8	>16/8	>1	>1	>16	>16	>8/4	>8/4	>4	>4	>2	>2	<=1	<=1	>8	>8	>4	>4	>32	>32
03-200	Acinetobacter baumannii	D	NA	OXA23	>16/8	>16/8	>1	>1	>16	>16	>8/4	>8/4	>4	>4	>2	>2	<=1	<=1	>8	>8	>4	>4	>32	>32
03-201	Escherichia coli	B	POS	NDM	>16/8	>16/8	>1	>1	>16	>16	>8/4	>8/4	>4	>4	>2	>2	<=1	<=1	>8	>8	>4	>4	8	>32
03-202	Enterobacter cloacae complex	B	POS	NDM	>16/8	>16/8	>1	>1	>16	>16	>8/4	>8/4	>4	>4	>2	>2	<=1	<=1	>8	>8	>4	>4	32	16
03-203	Klebsiella pneumoniae	Positive unclassified	POS	NDM	>16/8	>16/8	>1	>1	>16	>16	>8/4	>8/4	>4	>4	>2	>2	<=1	<=1	>8	>8	>4	>4	>32	>32
03-204	Klebsiella pneumoniae	B	POS	NDM	>16/8	>16/8	>1	>1	>16	>16	>8/4	>8/4	>4	>4	>2	>2	<=1	<=1	>8	>8	>4	>4	>32	>32
03-205	Klebsiella pneumoniae	B	POS	NDM	>16/8	>16/8	>1	>1	>16	>16	>8/4	>8/4	>4	>4	>2	>2	<=1	<=1	>8	>8	>4	>4	>32	>32
03-206	Klebsiella pneumoniae	B	POS	NDM	>16/8	>16/8	>1	>1	>16	>16	>8/4	>8/4	>4	>4	>2	>2	<=1	<=1	>8	>8	>4	>4	>32	>32
03-207	Klebsiella pneumoniae	B	POS	NDM	>16/8	>16/8	>1	>1	>16	>16	>8/4	>8/4	>4	>4	>2	>2	<=1	<=1	>8	>8	>4	>4	>32	>32
03-208	Klebsiella pneumoniae	B	POS	NDM	>16/8	>16/8	>1	>1	>16	>16	>8/4	>8/4	>4	>4	>2	>2	<=1	<=1	>8	>8	>4	>4	>32	32
03-209	Klebsiella pneumoniae	B	POS	NDM	>16/8	>16/8	>1	>1	>16	>16	>8/4	>8/4	>4	>4	>2	>2	<=1	<=1	>8	>8	>4	>4	>32	>32
03-210	Klebsiella pneumoniae	B	POS	NDM	>16/8	>16/8	>1	>1	>16	>16	>8/4	>8/4	>4	>4	>2	>2	<=1	2	>8	>8	>4	>4	>32	>32
03-211	Klebsiella pneumoniae	B	POS	NDM	>16/8	>16/8	>1	>1	>16	>16	>8/4	>8/4	>4	>4	>2	>2	<=1	<=1	>8	>8	>4	>4	>32	>32
03-212	Acinetobacter baumannii	Positive unclassified	NA	OXA23	>16/8	>16/8	>1	>1	>16	>16	>8/4	>8/4	>4	>4	>2	>2	<=1	<=1	>8	>8	>4	>4	>32	>32
03-213	Acinetobacter baumannii	D	NA	NEG	>16/8	>16/8	>1	>1	>16	>16	>8/4	>8/4	>4	>4	>2	>2	<=1	<=1	>8	>8	>4	>4	>32	>32
03-214	Acinetobacter baumannii	D	NA	OXA23	>16/8	>16/8	>1	>1	>16	>16	>8/4	>8/4	>4	>4	>2	>2	<=1	<=1	>8	>8	>4	>4	>32	>32
03-215	Acinetobacter baumannii	D	NA	OXA23	>16/8	>16/8	>1	>1	>16	>16	>8/4	>8/4	>4	>4	>2	>2	<=1	<=1	>8	>8	>4	>4	>32	>32
03-216	Acinetobacter baumannii	Positive unclassified	NA	OXA23	>16/8	>16/8	>1	>1	>16	>16	>8/4	>8/4	>4	>4	>2	>2	<=1	<=1	>8	>8	>4	>4	16	>32
03-217	Acinetobacter baumannii	D	NA	OXA23	>16/8	>16/8	>1	>1	>16	>16	>8/4	>8/4	>4	>4	>2	>2	<=1	<=1	>8	>8	>4	>4	>32	>32
03-218	Acinetobacter baumannii	D	NA	OXA23	>16/8	>16/8	>1	>1	>16	>16	>8/4	>8/4	>4	>4	>2	>2	<=1	<=1	>8	>8	>4	>4	>32	>32
03-219	Acinetobacter baumannii	D	NA	OXA23	>16/8	>16/8	>1	>1	>16	>16	>8/4	>8/4	>4	>4	>2	>2	<=1	<=1	>8	>8	>4	>4	32	>32
03-220	Acinetobacter baumannii	D	NA	OXA23	>16/8	>16/8	>1	>1	>16	>16	>8/4	>8/4	>4	>4	>2	>2	<=1	<=1	>8	>8	>4	>4	>32	>32
03-221	Acinetobacter baumannii	D	NA	OXA23	>16/8	>16/8	>1	>1	>16	>16	>8/4	>8/4	>4	>4	>2	>2	<=1	<=1	>8	>8	>4	>4	>32	>32
03-222	Acinetobacter baumannii	D	NA	OXA23	>16/8	>16/8	>1	>1	>16	>16	>8/4	>8/4	>4	>4	>2	>2	<=1	<=1	>8	>8	>4	>4	32	>32
03-223	Acinetobacter baumannii	D	NA	OXA23	>16/8	>16/8	>1	>1	>16	>16	>8/4	>8/4	>4	>4	>2	>2	<=1	<=1	>8	>8	>4	>4	>32	32
03-224	Acinetobacter baumannii	D	NA	OXA23	>16/8	>16/8	>1	>1	>16	>16	>8/4	>8/4	>4	>4	>2	>2	<=1	<=1	>8	>8	>4	>4	>32	>32
03-225	Acinetobacter baumannii	D	NA	OXA23	>16/8	>16/8	>1		>16	>16	>8/4	>8/4	>4	>4	>2	>2	<=1	<=1	>8	>8	>4	>4	>32	>32
03-226	Acinetobacter baumannii	D	NA	OXA23	>16/8	>16/8	>1	>1	>16	>16	>8/4	>8/4	>4	>4	>2	>2	<=1	<=1	>8	>8	>4	>4	>32	>32
03-227	Acinetobacter baumannii	D	NA	OXA23	>16/8	>16/8	>1	>1	>16	>16	>8/4	>8/4	>4	>4	>2	>2	<=1	<=1	>8	>8	>4	>4	32	>32
03-228	Acinetobacter baumannii	D	NA	OXA23	>16/8	>16/8	>1	>1	>16	>16	>8/4	>8/4	>4	>4	>2	>2	<=1	<=1	>8	>8	>4	>4	>32	>32
03-229	Acinetobacter baumannii	D	NA	OXA23	>16/8	>16/8	>1	>1	>16	>16	>8/4	>8/4	>4	>4	>2	>2	<=1	<=1	>8	>8	>4	>4	>32	>32
03-230	Acinetobacter baumannii	D	NA	OXA23	>16/8	>16/8	>1	>1	>16	>16	>8/4	>8/4	>4	>4	>2	>2	<=1	<=1	>8	>8	>4	>4	>32	32
03-231	Acinetobacter baumannii	D	NA	OXA23	>16/8	>16/8	>1	>1	>16	>16	>8/4	>8/4	>4	>4	>2		<=1	<=1	>8	>8	>4	>4		>32
